# Supplementary material for: BMP and STRA8 act collaboratively to ensure correct mitotic-to-meiotic transition in the fetal mouse ovary
Source: Development. 2025 Feb 7;152(3):DEV204227. doi: 10.1242/dev.204227 (PMC11829761; doi:10.1242/dev.204227)
Supplement: Table S1. Differentially expressed genes between E14.5 Bmpr1a-cKO and Bmpr1a-flox control ovaries. [file develop-152-204227-TableS1.xlsx]

## Sheet: Table S1
Table S1. Differentially expressed genes between E14.5 Bmpr1a-cKO and Bmpr1a-flox control ovaries.
	logFC	logCPM	F	PValue	FDR
Cd7	8.04868	0.58563	118.688	1.35e-07	9.13e-06
Pde4c	6.63098	0.703076	185.283	7.21e-10	2.63e-07
Asb9	6.53729	1.31429	151.387	2.93e-09	6.85e-07
Hesx1	6.1101	1.95773	305.071	2.09e-11	2.29e-08
Dmrtc1b	5.69626	0.544268	110.963	2.42e-08	2.78e-06
Cnga3	5.67194	0.52276	136.518	5.96e-09	1.05e-06
Atp6v0a4	5.6077	0.451692	137.688	5.62e-09	1.03e-06
Prg2	5.57423	0.487528	22.085	0.000282144	0.00253076
Zscan5b	5.37959	1.03189	131.27	7.78e-09	1.24e-06
Fam83a	5.19333	0.114556	84.6655	1.43e-07	9.43e-06
Fbxo40	5.19194	0.091772	57.9576	1.54e-06	5.27e-05
Gm14569	4.60705	1.02771	124.046	1.14e-08	1.63e-06
Pnma5	4.46939	1.46276	219.813	2.17e-10	1.1e-07
C130021I20Rik	4.37668	0.405976	114.872	1.92e-08	2.33e-06
Gm9112	4.27755	1.42846	136.137	6.07e-09	1.05e-06
Egr4	4.24589	1.02582	132.459	7.32e-09	1.2e-06
Scn10a	4.17956	0.227569	84.9198	1.4e-07	9.38e-06
Sgcg	4.11655	0.740446	170.927	1.27e-09	3.64e-07
Slc1a1	4.07724	0.714697	90.8546	9.05e-08	6.71e-06
Epp13	3.87622	2.94005	292.483	2.83e-11	2.52e-08
Cfap52	3.65602	1.61164	127.863	9.3e-09	1.38e-06
Irf6	3.627	4.50353	695.95	5.07e-14	7.23e-10
Lncenc1	3.57972	2.99501	232.438	1.46e-10	7.99e-08
Upb1	3.56683	1.07449	116.916	1.7e-08	2.13e-06
Kndc1	3.53917	3.65815	495.536	6.16e-13	2.19e-09
Spp1	3.53124	3.40399	589.263	1.73e-13	1e-09
Plb1	3.49356	0.990506	98.6122	5.29e-08	4.43e-06
Phf11d	3.46428	3.60364	343.481	8.87e-12	1.4e-08
Oas3	3.44594	0.197899	77.6539	2.49e-07	1.37e-05
Lyve1	3.40592	1.30985	105.538	3.37e-08	3.3e-06
Tcl1	3.35603	4.55213	573.287	2.12e-13	1e-09
Themis2	3.34113	2.08469	243.383	1.05e-10	6.24e-08
Vil1	3.32732	2.04959	182.348	8.06e-10	2.8e-07
Slc38a8	3.24461	0.0322141	72.111	3.98e-07	1.95e-05
Pramef12	3.15606	3.19299	194.549	5.12e-10	2.03e-07
Pramel3	3.07635	0.658342	66.7167	6.48e-07	2.8e-05
Umodl1	3.04	0.924293	88.8275	1.05e-07	7.5e-06
Slc15a1	3.03906	1.51447	85.1729	1.38e-07	9.24e-06
Liph	3.00033	4.57351	327.862	1.24e-11	1.61e-08
Lmx1b	3.00014	3.16567	268.052	5.28e-11	4.39e-08
Ggt1	2.98456	2.18252	179.949	8.84e-10	3e-07
Mgarp	2.92573	2.05426	194.085	5.21e-10	2.03e-07
Igsf21	2.87319	1.52433	108.121	2.87e-08	3.04e-06
Khdc1c	2.85344	0.951708	39.633	1.41e-05	0.000266653
Prap1	2.77017	0.729694	56.3122	1.83e-06	6.06e-05
Mapk4	2.76451	2.74076	214.366	2.59e-10	1.23e-07
Rimbp2	2.7241	2.08448	221.175	2.07e-10	1.09e-07
Afp	2.7072	2.09362	23.1791	0.000224931	0.00213752
Itgam	2.6426	2.45995	208.62	3.13e-10	1.44e-07
Acnat1	2.63951	0.40468	31.5985	4.8e-05	0.000662336
Cdh1	2.63655	5.11685	307.575	1.97e-11	2.29e-08
Scn5a	2.61304	2.06913	71.4156	4.23e-07	2.06e-05
Slc22a20	2.6014	0.130277	43.3717	8.48e-06	0.000183032
Alb	2.59291	1.45807	12.1661	0.00328714	0.0162258
Phactr3	2.56027	2.19937	130.074	8.28e-09	1.27e-06
Fthl17f	2.55114	0.184927	50.3801	3.56e-06	9.6e-05
Gm32885	2.53543	2.04626	87.2536	1.18e-07	8.18e-06
Gchfr	2.48941	1.8812	84.2171	1.48e-07	9.67e-06
Khdc1a	2.46488	2.3231	97.9388	5.53e-08	4.55e-06
Otoa	2.45802	0.791403	65.4456	7.3e-07	3.03e-05
Mlph	2.42154	1.09991	59.1209	1.36e-06	4.84e-05
AU018091	2.41997	2.49407	263.422	5.98e-11	4.39e-08
Prdm14	2.3835	3.46233	140.221	4.96e-09	9.55e-07
Gstp2	2.37416	2.28687	96.9887	5.9e-08	4.75e-06
Fam83b	2.36209	0.701816	59.0131	1.38e-06	4.84e-05
Dnah17	2.34928	1.70997	107.543	2.98e-08	3.1e-06
Platr4	2.34181	0.52281	43.6156	8.21e-06	0.000178974
Dmrtb1	2.33428	3.01448	182.925	7.89e-10	2.8e-07
Gm10499	2.3221	0.452573	40.9354	1.18e-05	0.0002323
Ttc34	2.31636	2.12151	129.622	8.48e-09	1.28e-06
Zim2	2.2938	1.20619	91.9679	8.35e-08	6.4e-06
Cpsf4l	2.28499	2.5608	218.781	2.24e-10	1.1e-07
Usp26	2.2556	4.53327	262.301	6.17e-11	4.39e-08
Dnah11	2.24667	1.48258	47.4789	5.04e-06	0.00012221
Erbb3	2.18799	4.36137	421.735	2e-12	4.75e-09
Mpped1	2.18687	2.8585	106.16	3.24e-08	3.23e-06
Vwa2	2.18339	1.33458	77.6727	2.49e-07	1.37e-05
Nfasc	2.14628	1.98119	105.077	3.47e-08	3.3e-06
Clvs1	2.11533	0.29743	30.3704	5.9e-05	0.000774332
Muc2	2.11288	0.360942	40.6392	1.23e-05	0.000240727
Grhl3	2.109	2.32913	152.265	2.82e-09	6.8e-07
Slc9b1	2.09088	0.655537	66.3274	6.72e-07	2.87e-05
Prelid3a	2.08155	1.50593	82.1441	1.74e-07	1.1e-05
Galr2	2.07853	0.557555	53.7128	2.43e-06	7.3e-05
Lefty1	2.05823	0.118816	29.4797	6.88e-05	0.000865898
Eya2	2.04238	0.616302	59.0363	1.38e-06	4.84e-05
Gm44	2.04131	0.672958	50.3998	3.55e-06	9.6e-05
Fam169b	2.03778	2.91077	149.708	3.17e-09	7.09e-07
Zfp985	2.03097	2.78581	102.889	3.99e-08	3.63e-06
Mgat4a	2.02081	4.48973	446.597	1.32e-12	3.75e-09
Slc2a12	2.01909	1.30681	87.108	1.19e-07	8.23e-06
Gm1141	2.01658	3.13496	108.091	2.88e-08	3.04e-06
Apob	2.01207	0.247209	12.6891	0.00282225	0.0144761
Plk5	2.00307	1.40592	55.7855	1.94e-06	6.29e-05
Gm9	2.00293	1.80545	68.4464	5.52e-07	2.5e-05
Lpar3	2.00244	0.638957	43.1032	8.79e-06	0.000187912
Hydin	1.99038	1.00721	52.6944	2.73e-06	7.96e-05
Gm10324	1.98925	1.00145	56.5125	1.79e-06	5.97e-05
Ddx58	1.97811	5.86076	295.091	2.65e-11	2.52e-08
Ly75	1.95454	4.17212	334.039	1.09e-11	1.55e-08
Aurkc	1.94821	1.98601	70.2902	4.68e-07	2.21e-05
AB124611	1.93789	0.414557	27.4604	9.85e-05	0.00114925
Sod3	1.93431	2.88133	151.762	2.88e-09	6.84e-07
D230030E09Rik	1.89055	1.08899	57.4466	1.62e-06	5.51e-05
Dgkg	1.88927	0.252308	22.7073	0.000247809	0.00229954
Col9a1	1.88592	1.56425	50.9296	3.34e-06	9.2e-05
AV320801	1.87118	0.596761	37.8214	1.83e-05	0.000323197
Snord43	1.85613	0.233964	33.2176	3.69e-05	0.000541848
Kif21a	1.8495	5.12466	375.247	4.68e-12	8.32e-09
4930461G14Rik	1.84424	1.33841	56.283	1.84e-06	6.06e-05
Dppa4	1.8364	4.88423	110.084	2.55e-08	2.86e-06
Blnk	1.81626	1.01448	36.1787	2.33e-05	0.000388069
Shc4	1.8093	2.66864	132.533	7.29e-09	1.2e-06
Abcc8	1.77201	0.287403	28.7222	7.85e-05	0.000960924
Myo5c	1.77147	2.31179	136.428	5.98e-09	1.05e-06
Grhl2	1.77107	0.474131	34.6597	2.94e-05	0.000459325
B4galnt2	1.7586	0.384639	25.2022	0.000150536	0.00157549
Ldhc	1.74085	0.0460535	19.406	0.000507041	0.00394445
Calcoco2	1.73714	3.41882	92.0663	8.3e-08	6.4e-06
Slc47a2	1.71049	0.855301	43.4958	8.34e-06	0.000180896
Gm9732	1.70563	1.46042	64.0097	8.38e-07	3.34e-05
Cmtm8	1.70129	1.65829	70.7882	4.47e-07	2.15e-05
Rundc3a	1.70089	1.27947	24.8554	0.000161018	0.00165838
Trpv4	1.68667	1.96687	88.7087	1.06e-07	7.53e-06
1700019A02Rik	1.67835	0.942257	33.1633	3.72e-05	0.000543891
Gm364	1.67804	1.20564	27.0386	0.000106441	0.00121214
Actn2	1.66563	1.71882	53.2952	2.55e-06	7.6e-05
Ppm1h	1.66342	4.14972	174.343	1.1e-09	3.49e-07
Tuba3b	1.66001	4.73742	193.748	5.27e-10	2.03e-07
Pcnx2	1.65474	3.31514	153.161	2.71e-09	6.74e-07
Gda	1.65439	0.308096	28.1694	8.67e-05	0.00103463
BC052688	1.6543	0.729804	36.6213	2.18e-05	0.000368355
Bend6	1.65382	0.664442	25.0894	0.000153857	0.00160317
Uchl1	1.65378	5.64884	234.549	1.37e-10	7.79e-08
Prr23a3	1.65049	1.89829	49.1273	4.13e-06	0.000106332
Olig3	1.64924	0.158112	15.7787	0.00121817	0.00764725
Tex19.2	1.64761	3.42694	122.471	1.25e-08	1.71e-06
Ap3b2	1.6329	5.3904	89.6165	9.89e-08	7.23e-06
Otud6a	1.62693	2.31053	62.3351	9.87e-07	3.8e-05
Dmrt1	1.62617	5.95637	132.383	7.35e-09	1.2e-06
Rnf125	1.62495	3.29958	154.694	2.53e-09	6.43e-07
Rbm11	1.60552	1.33983	36.7641	2.13e-05	0.000362382
Dppa2	1.60454	3.06655	69.1916	5.16e-07	2.38e-05
Nanog	1.58665	3.44061	81.2287	1.87e-07	1.15e-05
Dppa3	1.57678	5.76581	54.5564	2.22e-06	6.85e-05
Rfx8	1.57498	1.28205	37.7069	1.86e-05	0.000327114
Akap6	1.57401	0.738989	37.8549	1.82e-05	0.000322462
Eda2r	1.57062	3.2847	104.965	3.5e-08	3.3e-06
Gstm3	1.56873	2.81571	33.8961	3.31e-05	0.000503039
Svopl	1.55737	0.382701	18.6632	0.000601685	0.00448712
Nrsn1	1.55543	0.210363	19.0798	0.000546341	0.00416377
Itgb3	1.54971	5.72306	152.864	2.74e-09	6.74e-07
Grip2	1.5482	1.90411	72.567	3.83e-07	1.9e-05
Ifnlr1	1.54284	2.48359	45.3093	6.6e-06	0.000152012
Cldn3	1.53575	0.67703	18.6855	0.000598571	0.00447796
Tmem62	1.53494	3.4876	133.764	6.85e-09	1.17e-06
Triml2	1.53424	0.197499	13.8865	0.00201419	0.011282
Tdrd12	1.53199	4.56875	179.275	9.08e-10	3.01e-07
Popdc3	1.5314	0.967438	27.0828	0.000105578	0.00120598
Zfp600	1.5183	0.212075	23.4161	0.000214349	0.00206731
Gpld1	1.51533	3.83212	130.398	8.14e-09	1.26e-06
Cbs	1.51285	2.4997	65.1587	7.51e-07	3.1e-05
Fam89a	1.50981	0.824135	30.2237	6.05e-05	0.000788861
Camk1d	1.50681	3.36059	91.8156	8.45e-08	6.4e-06
Sox15	1.49895	1.16064	22.5808	0.000254384	0.00234622
Fam131c	1.49625	0.211665	24.8231	0.000162035	0.00166645
4930594C11Rik	1.49362	-0.0108608	14.5301	0.00169083	0.00985037
Arfgef3	1.49131	2.25487	40.0874	1.32e-05	0.000254612
Rps23rg1	1.48187	0.766885	28.8422	7.69e-05	0.000944564
Ms4a7	1.47591	0.371596	19.0344	0.000552085	0.00419855
P2ry2	1.47254	0.325227	18.1877	0.000672787	0.00488439
Tmem40	1.47077	1.03311	25.3268	0.00014696	0.00154824
Prr15l	1.46637	0.417979	19.1896	0.000532735	0.00409292
EU599041	1.46093	1.92613	47.1094	5.27e-06	0.000127239
Tnfrsf13b	1.44682	0.595059	20.1745	0.000426497	0.00345172
Gm7762	1.44671	0.403364	18.7845	0.000584938	0.00440307
Magea4	1.442	0.313362	21.0933	0.000348627	0.00295762
Sult4a1	1.44013	1.52343	48.8372	4.27e-06	0.000108849
Nphp4	1.44011	4.0703	154.892	2.5e-09	6.43e-07
Egln3	1.43737	3.60638	89.1496	1.02e-07	7.4e-06
Platr14	1.43453	1.73721	32.7231	3.99e-05	0.000576113
2410141K09Rik	1.42307	2.1279	59.2921	1.34e-06	4.78e-05
Tlx3	1.41759	0.975889	26.8483	0.000110251	0.00124242
Phldb3	1.41427	2.49092	62.9275	9.31e-07	3.61e-05
Krt222	1.41293	0.0126798	12.3902	0.00307806	0.0154762
Spock1	1.41163	1.052	27.7531	9.34e-05	0.0011005
Plcxd1	1.41051	0.370466	17.3333	0.000825932	0.00569989
Gcnt2	1.40504	3.95055	97.845	5.57e-08	4.56e-06
Rhox2h	1.40326	0.40571	10.9214	0.00479038	0.021525
Ptpn22	1.38894	0.852389	21.657	0.000308893	0.00271597
Glipr2	1.36936	4.78903	193.693	5.28e-10	2.03e-07
Foxh1	1.36626	4.145	115.372	1.86e-08	2.29e-06
Mapk13	1.36586	4.3103	144.515	4.04e-09	8.21e-07
Cdh13	1.36422	1.57288	56.2845	1.84e-06	6.06e-05
Zic3	1.36206	3.33201	42.0272	1.01e-05	0.000208741
Itgal	1.36126	2.04008	37.006	2.06e-05	0.000352925
Ada	1.34965	3.29491	89.0837	1.03e-07	7.4e-06
Mbp	1.34301	5.00462	253.486	7.87e-11	5.1e-08
Maff	1.34272	2.2518	52.4192	2.81e-06	8.16e-05
A4galt	1.33738	2.64961	52.2111	2.88e-06	8.27e-05
Tbata	1.33483	0.503938	17.1598	0.000861664	0.00586279
Ptpn20	1.33304	2.02255	60.4605	1.19e-06	4.4e-05
Sbk2	1.33161	0.583916	19.7546	0.000468532	0.00372005
Epcam	1.3188	5.2036	70.5798	4.56e-07	2.17e-05
Zfp936	1.31829	3.22194	54.1884	2.31e-06	7.05e-05
Padi4	1.31468	0.645708	21.4238	0.00032467	0.00282332
Rhox2g	1.31046	0.802791	16.888	0.000921233	0.0061809
Esrrb	1.30637	4.36574	52.9311	2.66e-06	7.81e-05
Gpr156	1.29482	1.30571	38.3108	1.7e-05	0.000307602
Sfmbt2	1.29081	5.17465	131.18	7.82e-09	1.24e-06
Ace	1.29072	2.22328	38.1613	1.74e-05	0.000312727
Magea10	1.289	1.11284	21.1253	0.000346217	0.00294068
Glis3	1.28645	5.91185	110.119	2.54e-08	2.86e-06
Dmrt3	1.28093	1.6899	35.4074	2.62e-05	0.000422842
Ccnb1	1.27975	7.24287	378.606	4.38e-12	8.32e-09
Chdh	1.27824	0.333994	18.826	0.000579329	0.00437074
Cyct	1.27637	3.49384	18.7103	0.000595121	0.00446153
Myrip	1.27112	2.89446	99.6311	4.94e-08	4.31e-06
Enpp3	1.26536	3.54358	58.1084	1.51e-06	5.24e-05
Vrtn	1.26491	2.14514	22.5585	0.000255567	0.00235313
Zfp42	1.2639	2.76445	61.6651	1.05e-06	4e-05
Slc13a4	1.26131	1.07877	13.4064	0.00230154	0.0124272
Kank4os	1.26088	0.993576	30.4773	5.79e-05	0.000762487
Zfyve28	1.25856	2.58159	47.7333	4.88e-06	0.000119632
Sgsm1	1.25358	2.75309	67.1466	6.23e-07	2.71e-05
Dll3	1.25219	1.07481	32.3057	4.27e-05	0.000605938
Snora16a	1.2505	0.0167029	14.2292	0.001834	0.0104411
Zscan10	1.24905	2.367	40.9618	1.17e-05	0.000232198
Inava	1.23591	2.58893	41.6384	1.07e-05	0.000217479
Dlec1	1.23497	2.44456	41.4564	1.1e-05	0.000221606
Rab20	1.23483	0.800388	27.215	0.000103042	0.00118556
Rhox2c	1.23305	1.11139	21.013	0.000354747	0.00299527
Padi3	1.2317	2.12007	43.6123	8.22e-06	0.000178974
Ttpa	1.23075	1.61265	41.3166	1.12e-05	0.000224635
Abcc4	1.22408	5.12702	146.435	3.69e-09	7.84e-07
Cd84	1.2221	0.222953	13.497	0.00224387	0.0121852
Pfkp	1.22196	3.18503	74.687	3.19e-07	1.65e-05
Gm10451	1.22175	0.636444	27.0291	0.000106628	0.00121214
Spg21	1.21609	6.26534	294.261	2.71e-11	2.52e-08
Gm41	1.20414	1.21732	15.6899	0.00124631	0.00778072
Tbx4	1.20215	3.88645	51.914	2.98e-06	8.46e-05
Eva1c	1.19558	0.11568	17.5774	0.000778461	0.00546092
Il17rc	1.19377	3.08913	51.335	3.18e-06	8.89e-05
Etv5	1.19263	5.81542	105.353	3.41e-08	3.3e-06
Col5a3	1.19208	1.73554	33.7485	3.39e-05	0.000510189
Rxrg	1.19138	0.0737093	14.9346	0.00151794	0.00906184
Arg1	1.18871	1.64909	40.3594	1.27e-05	0.000247838
Etv4	1.18665	2.46993	60.1242	1.23e-06	4.52e-05
Car14	1.18338	2.13379	29.8348	6.47e-05	0.000824781
C3ar1	1.1817	2.28213	32.6048	4.07e-05	0.000583706
Snx10	1.17996	3.69871	107.153	3.05e-08	3.12e-06
Upp1	1.17938	0.733193	14.044	0.00192899	0.0108818
Shfl	1.17739	2.33473	65.8171	7.05e-07	3e-05
Galnt6	1.17228	3.49768	73.8742	3.42e-07	1.74e-05
Kif5c	1.16016	3.91903	83.8685	1.52e-07	9.8e-06
Igfbpl1	1.15182	3.02263	38.8117	1.58e-05	0.000290693
Fbxo2	1.14945	2.08738	34.6449	2.94e-05	0.000459374
A830018L16Rik	1.14311	0.284677	11.2776	0.00429209	0.0198189
C8b	1.14134	0.000771743	7.69715	0.0141336	0.0481469
Snora17	1.14127	0.702899	18.769	0.000587044	0.00441259
Cfap77	1.14051	0.750279	11.2175	0.00437184	0.0201204
D030028A08Rik	1.12891	2.94938	69.6791	4.94e-07	2.29e-05
Rassf5	1.11664	1.1897	28.8825	7.63e-05	0.000938946
Fzd10os	1.11361	1.75791	25.1649	0.000151624	0.00158454
Zfp981	1.11122	2.88594	41.4475	1.1e-05	0.000221606
Snord53	1.11019	0.40277	14.0606	0.00192026	0.010854
Gm2381	1.10604	2.93513	49.8801	3.77e-06	0.000100843
Slc11a1	1.1035	1.62984	25.1268	0.000152748	0.00159512
Pde4b	1.10339	3.08456	65.7648	7.09e-07	3e-05
Tex21	1.10299	0.384087	11.7454	0.00372504	0.0178504
Arid4a	1.09767	5.69926	245.181	9.98e-11	6.18e-08
Utf1	1.09637	4.79871	53.9673	2.37e-06	7.14e-05
Atp2a1	1.09475	0.261116	13.7382	0.00209834	0.0116344
Esrp1	1.09343	4.96316	56.8313	1.73e-06	5.81e-05
Ifitm3	1.09234	4.90691	105.148	3.46e-08	3.3e-06
Tmc7	1.0894	1.8046	15.6532	0.00125814	0.00783597
Rab6b	1.08826	5.39082	87.5417	1.15e-07	8.12e-06
Trib3	1.0862	2.94646	31.5759	4.82e-05	0.000664178
Mageb16	1.08569	2.23956	29.5867	6.75e-05	0.000851466
Dyrk3	1.08439	3.07634	54.9787	2.12e-06	6.67e-05
Tmem117	1.08393	0.429185	14.2323	0.00183248	0.0104365
Gas2l3	1.08104	4.67179	172.17	1.2e-09	3.58e-07
Rpl39l	1.08075	3.35346	29.7468	6.56e-05	0.000833347
Bik	1.07975	0.73298	13.3637	0.00232925	0.0125247
2010300C02Rik	1.07008	3.25761	49.6036	3.9e-06	0.000102193
Radx	1.05963	1.31902	22.3938	0.000264474	0.00241176
Nlrp4c	1.05851	4.04899	29.7192	6.6e-05	0.000836592
D7Ertd143e	1.05678	0.776282	14.1755	0.00186096	0.0105729
Tmod2	1.0545	4.30992	73.7163	3.47e-07	1.75e-05
Plcg2	1.05351	6.37632	73.7268	3.46e-07	1.75e-05
Tpd52	1.05323	5.76979	190.303	5.98e-10	2.24e-07
Dpysl5	1.05145	3.58898	80.0401	2.05e-07	1.22e-05
Shmt1	1.04731	5.33078	99.9876	4.83e-08	4.27e-06
Hsd17b14	1.04508	0.185051	10.5651	0.00535602	0.0234794
Arhgap30	1.04148	1.60104	32.6434	4.04e-05	0.000582408
Rspo4	1.03966	0.533708	13.9851	0.00196037	0.0110326
Tdrd5	1.03789	5.21592	50.4674	3.52e-06	9.54e-05
C3	1.03442	2.21509	13.4026	0.00230395	0.0124318
2410003L11Rik	1.03238	0.184676	13.21	0.00243229	0.0129226
Elf3	1.02629	2.53922	24.2851	0.000180108	0.00180804
Wasf3	1.02589	4.24393	65.6742	7.15e-07	3.01e-05
Snx7	1.01927	3.69065	80.3007	2.01e-07	1.21e-05
Glrx2	1.018	5.05708	99.5332	4.97e-08	4.31e-06
Snx31	1.01569	0.77456	7.69671	0.0141358	0.0481469
Efhc2	1.0095	1.51514	23.6932	0.000202686	0.00198696
Osbpl6	1.00599	5.00306	65.6903	7.14e-07	3.01e-05
Gm14139	1.00218	2.06518	30.249	6.02e-05	0.000787635
Lrp11	1.00119	3.08561	49.705	3.85e-06	0.000101994
Gm14124	1.00084	2.72802	39.4887	1.44e-05	0.000269976
Zfp979	0.99784	4.46741	79.802	2.09e-07	1.23e-05
Cngb1	0.996279	0.416458	11.586	0.00390806	0.0185184
Tmco4	0.995095	2.79418	42.9634	8.95e-06	0.000190274
Fam178b	0.992161	3.69007	48.8838	4.25e-06	0.000108631
Mapkapk3	0.991051	2.15066	43.9229	7.89e-06	0.000173724
Ascl2	0.98859	1.00283	11.1834	0.00441785	0.0202666
Sgk1	0.986034	4.16984	96.1255	6.25e-08	4.98e-06
Trim6	0.982093	4.22035	63.5918	8.72e-07	3.44e-05
Iqcg	0.981716	2.18651	28.5625	8.08e-05	0.000979277
Ttc9	0.981663	1.08399	18.0046	0.000702674	0.00503718
C5ar1	0.978118	0.195468	7.72964	0.0139677	0.0476884
Rhox2d	0.977379	0.99499	11.3451	0.00420448	0.0195141
Nr5a2	0.977147	3.36132	35.3026	2.66e-05	0.000429188
Kif6	0.975924	1.94025	26.1094	0.000126589	0.00138489
Dennd2c	0.973862	5.51964	60.0206	1.24e-06	4.53e-05
Tyrobp	0.971522	0.999718	10.18	0.0060549	0.0257374
Kremen2	0.971282	0.260716	13.4211	0.00229207	0.0123808
Rsph1	0.970105	1.45157	25.2101	0.000150305	0.00157422
Gm128	0.969359	0.530093	10.5525	0.00537737	0.0235388
Pik3r5	0.966445	0.329959	7.77025	0.0137636	0.0472065
Coro1a	0.964831	2.66823	27.1815	0.000103677	0.00118998
Sohlh2	0.964513	6.90357	76.2461	2.8e-07	1.51e-05
Slain1	0.963788	4.19587	50.5467	3.49e-06	9.47e-05
Pdk1	0.962011	6.30019	262.294	6.17e-11	4.39e-08
Rhebl1	0.961275	2.18875	32.0934	4.42e-05	0.00062252
Pmm1	0.96083	5.61849	70.8438	4.45e-07	2.15e-05
Plk3	0.958831	2.24342	37.8137	1.83e-05	0.000323197
Rab27a	0.955034	3.56262	42.7481	9.21e-06	0.000194047
Amt	0.953697	3.53028	32.627	4.05e-05	0.00058337
Gm38426	0.953398	1.8307	21.193	0.00034119	0.00291187
Slc25a5	0.951352	7.48912	169.104	1.36e-09	3.81e-07
Atp10a	0.945565	5.40028	66.4346	6.65e-07	2.85e-05
Ksr2	0.943288	3.34056	55.749	1.95e-06	6.29e-05
Scnn1a	0.940044	2.35163	36.4426	2.24e-05	0.000374761
Morc1	0.939598	2.14658	21.2189	0.000339293	0.00290438
Rhox2b	0.937856	0.860134	8.74062	0.00977133	0.036627
Zfp296	0.93629	1.08142	9.27072	0.00816065	0.0319419
Nckap1l	0.935321	2.72342	30.8175	5.47e-05	0.000731301
Slc1a4	0.935159	5.09461	138.168	5.49e-09	1.02e-06
6430571L13Rik	0.933619	0.598135	11.4654	0.00405337	0.0190172
Katnal2	0.931121	2.63953	33.9212	3.3e-05	0.000501776
Ttc21a	0.929213	0.437408	10.418	0.00561156	0.0242657
Slc35f2	0.924118	4.14205	64.9872	7.63e-07	3.13e-05
Eef1e1	0.923426	4.94873	108.968	2.73e-08	2.94e-06
Fam151b	0.921404	0.368948	9.02115	0.00887768	0.0340112
Nfkbiz	0.919561	2.827	46.5542	5.65e-06	0.000134028
Ddx19b	0.919221	6.09386	117.203	1.67e-08	2.13e-06
Sox2ot	0.918228	0.40552	8.99996	0.00894183	0.0342109
Gltp	0.917731	4.95186	149.586	3.18e-09	7.09e-07
Elovl6	0.914874	5.92147	124.971	1.09e-08	1.56e-06
Hexb	0.914851	4.6736	121.005	1.35e-08	1.83e-06
Pif1	0.912635	3.45856	62.5651	9.64e-07	3.73e-05
Art5	0.911755	0.684713	11.8812	0.00357678	0.0173232
Pik3cd	0.9117	4.60758	73.9828	3.39e-07	1.74e-05
Mreg	0.910395	4.19921	37.5765	1.89e-05	0.000330795
Slc41a1	0.910081	5.59836	174.455	1.1e-09	3.49e-07
Aim2	0.908241	1.12617	10.0483	0.00631734	0.0265832
Gli1	0.906944	3.04252	41.2074	1.13e-05	0.000226408
Ankrd45	0.906523	2.48358	26.4577	0.000118568	0.00131328
Usp43	0.904739	2.46242	21.2438	0.000337478	0.0028958
Rhox2a	0.903409	2.26314	12.8448	0.00269871	0.0140038
Ppfia3	0.900964	1.33744	15.0431	0.00147508	0.00887294
Six4	0.900952	4.80315	54.3487	2.27e-06	6.95e-05
Aurkb	0.900855	5.56253	173.783	1.13e-09	3.49e-07
Ehhadh	0.900609	3.29929	60.0755	1.24e-06	4.53e-05
Mfsd13a	0.899113	3.89238	52.3229	2.84e-06	8.2e-05
Cdc25c	0.896494	3.57538	58.3161	1.48e-06	5.16e-05
E2f8	0.893626	4.97368	149.704	3.17e-09	7.09e-07
Slc37a1	0.893438	3.33167	61.4787	1.07e-06	4.05e-05
Nell2	0.892271	4.00915	84.0449	1.5e-07	9.71e-06
Rangrf	0.891535	3.91966	54.0823	2.34e-06	7.09e-05
Grap2	0.888198	1.62738	13.6005	0.00218005	0.0119296
Oasl2	0.885094	2.90088	33.1378	3.73e-05	0.000545555
Piwil1	0.882543	1.10475	12.6751	0.0028337	0.0145207
C1qc	0.880512	2.38927	19.0245	0.000553346	0.0042031
Shcbp1	0.879936	4.34171	81.719	1.8e-07	1.12e-05
Ntn1	0.875093	3.35697	19.5756	0.000487879	0.00382673
Pik3ap1	0.874781	2.5295	28.6456	7.96e-05	0.000969559
Gal3st3	0.873985	2.6485	33.4169	3.57e-05	0.000530069
Fancb	0.873405	4.09318	23.4617	0.00021238	0.00205512
Abcg1	0.872071	4.73844	48.9296	4.22e-06	0.000108231
Tet1	0.870874	7.12019	156.009	2.38e-09	6.29e-07
Pqlc3	0.87032	0.896321	12.9642	0.00260808	0.0136178
Btbd11	0.867215	4.68444	136.712	5.9e-09	1.05e-06
C1ql1	0.863411	3.35549	31.1809	5.14e-05	0.000698074
Dlgap1	0.863069	2.86643	25.422	0.000144294	0.00153727
Slc5a10	0.862975	0.711253	9.65738	0.00717671	0.0291239
Ak1	0.86196	3.5543	40.0294	1.33e-05	0.000255831
Itgb7	0.861296	0.404634	8.80074	0.00957143	0.036039
Adap2	0.859654	0.704141	9.12168	0.00858052	0.0331312
Got1l1	0.858901	1.89166	10.153	0.00610774	0.0259233
Rrp9	0.858605	4.65487	110.906	2.42e-08	2.78e-06
Fbxl2	0.856772	2.12964	19.6972	0.000474645	0.00374977
Tbc1d2	0.855899	1.44387	16.8374	0.00093284	0.00623235
Rasal1	0.852447	1.4959	10.6562	0.0052045	0.022967
Epop	0.851959	3.73194	45.2576	6.65e-06	0.000152012
Ndufaf4	0.851957	4.37848	51.9992	2.95e-06	8.42e-05
Cks2	0.851488	4.9864	30.4527	5.82e-05	0.000764965
Kpna2	0.851456	7.81958	99.3702	5.03e-08	4.31e-06
Trim71	0.85083	6.27247	45.2431	6.66e-06	0.000152012
Mpeg1	0.848742	3.04698	22.0062	0.00028686	0.00256338
Fbxl12	0.846391	4.78703	97.195	5.82e-08	4.71e-06
Snhg15	0.844793	2.04264	22.5775	0.000254561	0.00234622
AI413582	0.841796	1.683	13.6429	0.00215452	0.0118346
Acot11	0.841238	3.69785	63.8997	8.47e-07	3.37e-05
Rsph9	0.840846	1.82268	18.0402	0.000696743	0.00500589
Tex19.1	0.836976	6.18818	27.5224	9.74e-05	0.00113821
Cdh15	0.836714	1.16065	12.0714	0.00338037	0.016535
Rfc5	0.836596	6.0676	140.976	4.78e-09	9.33e-07
Pfkfb3	0.836252	4.52828	90.8609	9.04e-08	6.71e-06
Fbxo15	0.828715	3.56849	18.1784	0.000674268	0.00489151
Arhgef39	0.828536	3.58259	63.7366	8.6e-07	3.4e-05
6330549D23Rik	0.827555	0.907238	13.5123	0.00223435	0.0121427
Snhg3	0.826273	1.99194	16.7562	0.000951795	0.0063293
Fbxo41	0.822669	1.83861	22.0606	0.000283595	0.00253899
Fry	0.822607	5.44271	107.907	2.91e-08	3.05e-06
Kcnc3	0.821994	1.38775	8.62439	0.0101715	0.0377102
Rcor2	0.819898	5.84942	89.2334	1.02e-07	7.39e-06
Xlr3a	0.819696	3.15534	26.4988	0.000117662	0.00130664
Igf2bp1	0.819148	7.19215	170.684	1.28e-09	3.64e-07
2310040G24Rik	0.817248	0.0999027	7.75336	0.0138481	0.0474164
Trim13	0.81664	3.76374	50.2063	3.63e-06	9.76e-05
Nuf2	0.816519	5.11617	85.2693	1.37e-07	9.22e-06
Snora65	0.813787	0.925066	8.64378	0.0101034	0.0375851
Hid1	0.812514	2.75955	19.8945	0.000454028	0.00362917
Ppl	0.812067	1.69147	9.73507	0.0069958	0.028601
Il2rg	0.811884	1.16759	10.6072	0.00528532	0.0232287
Rhof	0.811866	1.50796	17.0708	0.000880673	0.00596496
Slc25a13	0.811684	5.12595	105.037	3.48e-08	3.3e-06
Mphosph6	0.811615	3.66479	45.6756	6.3e-06	0.000146701
Tdh	0.811405	4.694	18.4863	0.000627083	0.0046185
Ptgr1	0.810259	4.99161	81.9073	1.77e-07	1.11e-05
Plk1	0.80987	5.90861	123.006	1.21e-08	1.69e-06
Klhl32	0.808512	2.18028	21.1977	0.00034085	0.00291071
Myo1h	0.806465	0.682036	9.87646	0.00667976	0.0275547
Capg	0.806415	3.61498	56.165	1.86e-06	6.09e-05
Kat2b	0.80471	4.76529	90.7339	9.12e-08	6.73e-06
Cenpt	0.803381	4.91612	132.999	7.12e-09	1.2e-06
Zfp534	0.798919	1.13726	9.10805	0.00862013	0.0332365
Ciart	0.797869	1.16639	10.3397	0.00575308	0.02472
Glt1d1	0.797688	2.23927	15.2387	0.00140119	0.00853657
AA465934	0.796922	0.921618	10.7588	0.00503959	0.0223905
Xpot	0.796623	7.4672	163.121	1.75e-09	4.8e-07
Ncmap	0.795324	1.25809	8.05171	0.0124394	0.0439015
Prkaa1	0.795289	5.63491	81.9971	1.76e-07	1.1e-05
Zfp229	0.794193	5.10012	126.702	9.9e-09	1.44e-06
Kit	0.793588	6.88694	90.1266	9.53e-08	7e-06
Sox2	0.793073	5.21098	38.7531	1.6e-05	0.000292007
Cdkn2aip	0.79191	5.53517	75.8073	2.9e-07	1.54e-05
Bax	0.791765	5.0993	68.8307	5.33e-07	2.44e-05
Mybbp1a	0.789945	8.17852	144.647	4.01e-09	8.21e-07
Dapk2	0.788866	3.27835	48.168	4.63e-06	0.00011592
Ube2c	0.78738	5.76159	78.7441	2.28e-07	1.29e-05
Lrrc10b	0.787092	0.391195	7.74923	0.0138688	0.0474646
Rtn4rl2	0.78638	0.557309	7.9046	0.0131123	0.0456522
Gca	0.786368	3.35365	21.2127	0.000339747	0.00290546
Grm4	0.784763	2.44645	12.2942	0.00316567	0.0157884
Klf2	0.784411	4.3888	72.5225	3.84e-07	1.9e-05
Foxr1	0.782473	3.34323	14.8567	0.00154964	0.00922788
Cacna1a	0.77586	3.25947	34.2083	3.15e-05	0.000485875
Dusp4	0.775183	2.89035	13.8528	0.00203294	0.0113513
Pipox	0.775081	1.64126	15.2932	0.00138138	0.00844116
Mthfd1	0.77437	6.49001	130.915	7.93e-09	1.24e-06
Chaf1b	0.773735	5.19597	72.5093	3.85e-07	1.9e-05
Sfrp2	0.772497	5.326	67.2283	6.18e-07	2.7e-05
Dnd1	0.77189	4.85	24.5158	0.00017209	0.00174339
Mast1	0.770944	0.903308	10.5856	0.00532149	0.0233538
Mtf2	0.77064	6.96828	141.84	4.59e-09	9.07e-07
Adgre1	0.770506	2.29923	22.1342	0.000279241	0.00250947
Mapk8ip2	0.770211	2.17876	17.3103	0.000830563	0.00572077
Slc16a6	0.768722	2.99412	16.4195	0.00103526	0.00675501
Coq10b	0.765945	3.21196	45.4296	6.5e-06	0.000150847
Rps4l	0.764734	7.20455	86.9491	1.2e-07	8.24e-06
Nr1d1	0.764165	2.23906	15.7689	0.00122124	0.0076598
Pim2	0.761236	2.98888	11.2355	0.00434789	0.0200295
Gpd1l	0.760932	4.82942	83.5645	1.56e-07	9.94e-06
Mars2	0.76029	3.05966	36.0518	2.37e-05	0.000393712
Nfatc2	0.760028	2.71886	23.0897	0.000229076	0.00216808
Mir17hg	0.75701	2.99264	34.1886	3.16e-05	0.000486324
Irf1	0.755584	4.65137	55.2784	2.05e-06	6.52e-05
Nanos3	0.754037	1.481	13.5165	0.00223173	0.0121331
Fam49a	0.751415	3.85968	39.4944	1.44e-05	0.000269976
Tubb2b	0.748694	5.35544	98.241	5.42e-08	4.5e-06
Abcb1b	0.748283	0.8405	10.8507	0.00489703	0.0219067
Arrdc3	0.748226	6.29492	94.2162	7.13e-08	5.58e-06
Zfp977	0.747787	2.87983	28.0157	8.91e-05	0.00105828
Rpf2	0.74712	3.93989	49.5486	3.92e-06	0.000102193
Sat1	0.7452	4.3726	47.5602	4.99e-06	0.000121206
Fcrls	0.744742	2.32615	12.153	0.00329985	0.0162641
Lrmp	0.744477	0.959474	7.74796	0.0138752	0.0474669
Bves	0.743379	1.99181	17.8897	0.000722194	0.00514347
Prkcg	0.742127	1.21335	8.00889	0.012631	0.0444348
Psma8	0.74185	3.12654	19.642	0.000480594	0.00377792
Rdm1	0.741566	4.14416	54.8228	2.15e-06	6.75e-05
Frat2	0.738393	2.92721	31.5262	4.86e-05	0.000669019
Bub1b	0.737881	6.7213	172.076	1.21e-09	3.58e-07
Neil2	0.737444	0.982577	8.00269	0.0126591	0.0445004
Ttc32	0.735704	1.72596	14.2514	0.00182298	0.0104158
Wdr77	0.734886	6.83909	77.4113	2.54e-07	1.39e-05
Map7	0.734671	4.23663	73.2258	3.62e-07	1.81e-05
Iqgap3	0.731896	5.5095	50.8366	3.37e-06	9.25e-05
Zswim1	0.731111	4.05068	41.3355	1.11e-05	0.000224375
Esr1	0.731068	5.81136	108.324	2.84e-08	3.04e-06
Gnpnat1	0.729226	4.25366	49.555	3.92e-06	0.000102193
Enc1	0.728989	5.0804	53.9744	2.36e-06	7.14e-05
Rad21	0.725587	8.16069	145.887	3.78e-09	7.92e-07
Smchd1	0.725344	7.67606	122.649	1.23e-08	1.71e-06
Gtse1	0.723738	5.45114	79.7805	2.1e-07	1.23e-05
Syne3	0.719564	2.09791	15.2338	0.00140299	0.00853663
Depdc1a	0.718996	4.1281	57.5487	1.61e-06	5.46e-05
Cd9	0.718117	4.68527	25.2443	0.000149317	0.00156502
Ccsap	0.717615	2.99664	21.4638	0.000321897	0.00280263
Ccnf	0.71691	6.21274	109.075	2.71e-08	2.94e-06
Slc12a2	0.713245	6.67399	58.121	1.51e-06	5.24e-05
Hapln3	0.71181	1.03065	8.20529	0.0117788	0.0420704
Arntl	0.711738	3.92507	37.8353	1.82e-05	0.00032298
Nhsl1	0.711011	5.83124	102.97	3.97e-08	3.63e-06
Rhox5	0.708648	4.67521	22.1922	0.000275859	0.00248693
Ube2d1	0.707666	5.17149	84.1153	1.49e-07	9.7e-06
Mpv17l	0.704471	2.8652	17.8356	0.00073161	0.00519753
5730405O15Rik	0.704352	1.20415	8.89906	0.00925459	0.0351152
Spc25	0.703842	5.38614	88.0518	1.11e-07	7.86e-06
Vars	0.703323	7.99808	64.9054	7.69e-07	3.14e-05
Fxyd2	0.702767	0.974967	7.65489	0.0143526	0.0487108
Dpp7	0.702752	3.03684	22.5002	0.000258682	0.00237567
Pcca	0.70249	4.47169	59.376	1.33e-06	4.77e-05
Ubr1	0.702429	6.31821	109.469	2.64e-08	2.92e-06
Mettl1	0.701411	3.4172	29.333	7.05e-05	0.000882844
Hpse	0.701277	3.07413	32.265	4.3e-05	0.000608294
Ntrk2	0.701219	1.76544	16.3015	0.00106646	0.00690798
Camkv	0.698407	1.90809	12.0744	0.00337739	0.0165261
Nup37	0.696894	4.5683	78.0069	2.42e-07	1.35e-05
Nmi	0.696376	1.07957	8.76178	0.00970043	0.0364092
Mcm10	0.694688	5.12318	84.3536	1.46e-07	9.61e-06
Zfp365	0.694098	2.04786	19.6356	0.000481295	0.00378134
C1qb	0.69262	2.68584	9.7907	0.00686946	0.0281741
Cmklr1	0.692497	3.16492	20.1027	0.000433369	0.00349542
Sos1	0.69178	7.22549	109.613	2.62e-08	2.92e-06
Cenpi	0.690875	5.11048	30.8016	5.48e-05	0.000732404
Dnph1	0.690819	3.44046	30.135	6.14e-05	0.000791509
Iqgap2	0.690702	4.71924	24.5292	0.000171639	0.00174028
Cplane2	0.690492	1.46662	10.6931	0.00514446	0.0227567
Epha4	0.688774	4.13704	26.7159	0.000112994	0.00126852
Cdc20	0.688676	6.87001	69.9761	4.81e-07	2.25e-05
Tnnt1	0.688654	3.62663	23.3843	0.000215737	0.00207352
Irgm2	0.68816	2.72166	28.536	8.12e-05	0.000982242
Snhg16	0.688126	2.84271	12.9851	0.00259262	0.0135511
Rcan1	0.686358	5.36719	79.5069	2.14e-07	1.25e-05
Irak4	0.68583	2.0885	15.1444	0.00143628	0.00869459
Cdca5	0.683389	4.8024	35.0547	2.76e-05	0.000442331
Tec	0.682825	2.26796	10.8297	0.00492911	0.0220233
Atp6v1b2	0.682325	7.11452	132.122	7.45e-09	1.21e-06
Tubb4b	0.68176	7.68189	143.66	4.2e-09	8.43e-07
Lbr	0.681661	7.02855	92.0125	8.33e-08	6.4e-06
Egr1	0.681502	3.47986	37.1694	2.01e-05	0.000345758
Cd276	0.680428	5.87012	117.005	1.69e-08	2.13e-06
Dock6	0.679107	6.56944	63.5	8.8e-07	3.45e-05
Gnl3	0.678763	5.87324	107.285	3.03e-08	3.12e-06
C1qa	0.678563	1.92652	9.76839	0.00691981	0.0283398
Hk2	0.678405	5.63954	65.6023	7.2e-07	3.01e-05
Tor3a	0.678074	2.76391	24.4301	0.000175021	0.0017706
Cndp2	0.677831	4.94737	81.1818	1.87e-07	1.15e-05
Gdi1	0.677258	6.65858	102.923	3.99e-08	3.63e-06
Bcdin3d	0.676776	2.20953	12.9458	0.00262183	0.0136763
Fam169a	0.675791	6.16331	35.9644	2.41e-05	0.000396176
Cog1	0.675482	5.14345	67.5809	5.98e-07	2.62e-05
Psmg2	0.673783	4.50783	49.7796	3.82e-06	0.000101475
Zfp493	0.67373	2.09076	15.9224	0.00117415	0.00741769
Fancd2	0.673215	6.07966	48.9684	4.21e-06	0.000107924
Rimkla	0.673127	1.95472	13.593	0.00218461	0.0119408
Il1rap	0.672227	3.53918	33.0197	3.81e-05	0.000554852
Tlr2	0.671959	1.19188	9.3557	0.00793179	0.0312879
C2cd5	0.669093	5.63245	101.342	4.41e-08	3.96e-06
Rtkn2	0.668318	3.9291	57.9577	1.54e-06	5.27e-05
1700018B24Rik	0.66754	1.73866	9.0824	0.00869523	0.0334743
Slc2a1	0.66601	5.95814	87.0271	1.2e-07	8.23e-06
Meak7	0.665745	4.49734	53.2073	2.57e-06	7.64e-05
Hspa14	0.664245	5.97326	96.2554	6.2e-08	4.96e-06
Sephs2	0.6634	5.60353	65.6648	7.15e-07	3.01e-05
Pdss1	0.662189	3.289	38.0416	1.77e-05	0.000315803
Grhl1	0.660909	2.666	15.0007	0.00149165	0.00895734
Sgo2a	0.659969	5.89976	70.7775	4.48e-07	2.15e-05
Scarna13	0.657889	2.18887	8.23441	0.0116581	0.0417709
Synj2	0.65714	4.09371	55.5062	2e-06	6.41e-05
Tcam1	0.657062	0.877239	8.22553	0.0116947	0.0418332
Klf8	0.654807	5.72009	98.896	5.19e-08	4.37e-06
B4galnt1	0.654586	1.36435	8.98762	0.0089794	0.0343178
Aurka	0.653548	5.49392	60.1457	1.23e-06	4.52e-05
Pi4k2b	0.652223	4.1067	46.4937	5.69e-06	0.000134593
Galnt11	0.652136	4.9224	34.8546	2.85e-05	0.000450123
Got1	0.651168	5.2993	70.0881	4.76e-07	2.24e-05
Cmip	0.65017	5.90684	102.787	4.02e-08	3.63e-06
Gm9805	0.649893	1.81036	13.4257	0.00228913	0.0123696
Sugt1	0.64899	5.5533	55.3845	2.02e-06	6.47e-05
Bdh1	0.646982	3.23608	24.391	0.000176376	0.00178051
Kbtbd8	0.646732	4.00883	46.5743	5.63e-06	0.000133916
Cdk1	0.646338	5.93981	91.5457	8.61e-08	6.49e-06
Kif18b	0.645526	5.24371	99.7503	4.9e-08	4.31e-06
Nfyb	0.645025	5.15391	47.8821	4.79e-06	0.000118671
Mtres1	0.643716	3.98499	35.0062	2.78e-05	0.000444492
Enpp4	0.643056	4.86531	33.461	3.55e-05	0.000528415
Ccl25	0.642965	1.63757	10.4768	0.00550772	0.0239409
Slc4a5	0.641838	2.38	13.3807	0.00231815	0.0124697
Zfp953	0.641478	3.21161	29.0569	7.4e-05	0.000912919
Fign	0.640648	2.50679	15.1725	0.0014257	0.0086463
Pop5	0.636112	3.82348	36.0597	2.37e-05	0.000393705
Rangap1	0.636031	6.59703	106.075	3.26e-08	3.23e-06
Gbp9	0.633317	2.11115	11.098	0.00453553	0.0206207
Prob1	0.631752	2.63073	19.3581	0.000512605	0.00398121
Atic	0.631667	6.74288	119.104	1.5e-08	2e-06
Rbm47	0.631158	4.91488	49.8334	3.79e-06	0.000101211
Rpa1	0.629923	6.97524	79.0343	2.23e-07	1.27e-05
Slx1b	0.629392	3.90349	27.6585	9.5e-05	0.00111219
Cisd3	0.628901	3.33311	33.7974	3.36e-05	0.000508414
Pno1	0.628796	4.62064	57.3943	1.63e-06	5.52e-05
Ccna2	0.627444	7.1206	117.711	1.63e-08	2.09e-06
Dnmt3b	0.626377	4.68006	60.3048	1.21e-06	4.46e-05
Dazl	0.626265	8.70147	27.2312	0.000102736	0.00118549
Utp15	0.626032	5.27075	72.4635	3.86e-07	1.9e-05
Fam185a	0.625258	3.63101	33.4151	3.57e-05	0.000530069
Klhl29	0.624677	2.2925	12.1331	0.00331934	0.0163318
Ppat	0.623525	6.10324	99.1915	5.09e-08	4.34e-06
2700038G22Rik	0.623195	1.99409	13.1373	0.00248284	0.0130886
Ranbp1	0.622665	6.84909	27.4182	9.93e-05	0.00115625
Alg6	0.62216	4.09402	34.0056	3.25e-05	0.000496749
Zfp710	0.620429	6.24355	46.8538	5.44e-06	0.000130659
Wdfy4	0.619979	1.96643	14.2844	0.00180673	0.010352
Slc26a2	0.619939	4.33149	50.9328	3.34e-06	9.2e-05
Sarm1	0.619753	1.83343	10.2802	0.00586345	0.0251034
Ptpn6	0.618747	3.84036	17.4686	0.000799219	0.00555863
Znf41-ps	0.618565	1.86837	10.0566	0.00630048	0.0265388
Gpatch4	0.616395	3.14277	18.7829	0.00058516	0.00440307
G3bp1	0.613093	8.1551	116.743	1.72e-08	2.13e-06
Phtf2	0.612297	5.4395	42.003	1.02e-05	0.000209121
Ttll7	0.612097	3.44543	30.737	5.54e-05	0.000737803
Sh3gl2	0.609837	2.90416	13.1568	0.0024692	0.0130611
Ppid	0.608935	5.69483	42.7069	9.26e-06	0.000194824
Cdc73	0.608887	6.38678	43.355	8.5e-06	0.000183155
Bicc1	0.608751	5.55722	76.8446	2.66e-07	1.44e-05
Spred2	0.60825	5.4344	65.0309	7.6e-07	3.13e-05
G2e3	0.606787	6.01497	53.5104	2.49e-06	7.43e-05
Cenpa	0.606443	6.17029	52.5473	2.77e-06	8.08e-05
Nos1	0.606347	3.90182	23.5676	0.00020788	0.00202811
Cdca7	0.606313	6.17337	103.942	3.73e-08	3.5e-06
Pnldc1	0.603007	3.55137	14.9586	0.00150835	0.009015
Oard1	0.602925	3.76233	30.1607	6.11e-05	0.000790172
Spata13	0.601898	5.63155	51.9056	2.98e-06	8.46e-05
Naa11	0.600384	2.1019	10.4934	0.00547882	0.0238875
Nup35	0.600248	4.41251	52.348	2.84e-06	8.2e-05
Hap1	0.600233	2.56721	12.0914	0.00336039	0.0164769
Dennd6a	0.600161	6.19364	68.1276	5.69e-07	2.52e-05
Ddx18	0.599272	6.18556	100.494	4.67e-08	4.15e-06
Cct6a	0.599105	8.35063	53.198	2.58e-06	7.64e-05
Tmem8	0.598403	4.22043	22.1387	0.000278977	0.00250868
Chd1	0.597333	6.8978	82.206	1.73e-07	1.09e-05
Ranbp17	0.59698	4.84925	44.7409	7.1e-06	0.000159503
Nxf3	0.596752	1.24993	8.67628	0.00999054	0.0372722
Tmem18	0.595922	5.07798	35.8123	2.46e-05	0.000402605
Shroom3	0.595531	7.20824	48.7491	4.32e-06	0.000109809
Ttc13	0.595086	5.46832	80.1214	2.04e-07	1.22e-05
Pus7	0.593826	5.24752	65.1409	7.52e-07	3.1e-05
Atp13a2	0.593512	6.57805	61.433	1.08e-06	4.06e-05
Ptpru	0.59297	2.74693	10.8057	0.00496617	0.0221333
Psmb3	0.59204	5.75306	65.506	7.26e-07	3.02e-05
Nsmce4a	0.591685	6.27517	62.954	9.28e-07	3.61e-05
Csrnp3	0.591433	3.29751	23.5005	0.000210717	0.0020432
Trf	0.588375	3.64343	11.045	0.0046104	0.0209209
Siah2	0.587771	4.19816	31.4927	4.88e-05	0.000672102
Gcat	0.587084	4.83116	39.2841	1.48e-05	0.000276077
Sgo1	0.586624	4.77121	60.63	1.17e-06	4.35e-05
Igsf9b	0.585324	5.12555	44.0286	7.78e-06	0.000171907
Rragd	0.584776	4.33941	37.8623	1.82e-05	0.000322462
Rb1	0.582977	5.63538	36.5204	2.21e-05	0.000372178
Mak16	0.582495	5.18753	45.4955	6.45e-06	0.000149836
Utp6	0.582376	6.30774	75.0088	3.1e-07	1.63e-05
Fryl	0.581534	6.39017	38.0206	1.77e-05	0.000316369
Sms	0.581456	5.69551	15.9509	0.00116565	0.00737934
Renbp	0.579972	4.32398	34.8946	2.83e-05	0.000448345
Inpp4a	0.57926	6.28687	75.0942	3.08e-07	1.63e-05
Tomm40	0.578603	5.88265	43.3189	8.54e-06	0.000183473
Gldc	0.578444	5.53372	17.8291	0.00073275	0.00520304
Zdhhc2	0.578315	6.14488	79.2599	2.19e-07	1.26e-05
Exoc6	0.57748	3.76482	24.2403	0.000181711	0.00181762
Sdc4	0.5773	6.85812	47.7091	4.9e-06	0.000119632
Zfp345	0.57719	2.57951	11.5634	0.00393487	0.0186022
Myo1f	0.576918	1.91437	8.09676	0.0122413	0.0434283
Gdf3	0.576736	1.69746	9.17973	0.0084141	0.0326835
Afap1l2	0.576464	4.37159	31.9599	4.52e-05	0.000631943
Faim	0.576397	3.18226	14.0399	0.00193116	0.0108897
Gar1	0.576377	3.3867	13.6172	0.00216998	0.0118882
Smc1a	0.576368	6.98072	68.2553	5.62e-07	2.51e-05
Bmp7	0.575133	4.89637	29.7496	6.56e-05	0.000833347
Tuba1c	0.574048	5.82713	36.8809	2.1e-05	0.0003578
Dclk2	0.572385	4.80481	31.4704	4.9e-05	0.000673518
Mtus2	0.571478	3.16547	17.0877	0.000877021	0.00594305
Ppp2r1b	0.570532	6.39666	93.5462	7.48e-08	5.82e-06
Kifc1	0.570118	5.28228	56.782	1.74e-06	5.83e-05
Tsr1	0.569889	6.04784	53.8266	2.4e-06	7.23e-05
Nomo1	0.56988	6.69914	80.3879	2e-07	1.21e-05
Prkcq	0.568576	2.71986	9.12264	0.00857772	0.0331294
Pou5f1	0.567961	5.74255	10.0847	0.00624368	0.0263787
Tjp2	0.567787	6.20495	68.8611	5.32e-07	2.44e-05
Selenoh	0.566939	6.37491	37.5211	1.91e-05	0.000332277
Rif1	0.566639	8.16998	69.1541	5.18e-07	2.38e-05
Mutyh	0.566093	2.54575	12.2855	0.00317373	0.0158065
Zdhhc21	0.565628	5.7192	34.0097	3.25e-05	0.000496749
Tspan2	0.565042	3.27603	20.0332	0.000440142	0.00353803
5430416N02Rik	0.56501	2.23391	10.1911	0.00603331	0.0256646
Ttc39b	0.564809	4.82224	28.3723	8.36e-05	0.00100447
Abcd2	0.564583	3.00989	12.6212	0.00287815	0.0146875
Prrg4	0.564008	1.62108	9.56789	0.00739175	0.0296602
Kif14	0.563137	5.49052	45.0063	6.86e-06	0.000155424
Mb21d2	0.561546	3.90541	35.7971	2.47e-05	0.000403068
Wdr43	0.561402	6.47073	79.0818	2.22e-07	1.27e-05
2900026A02Rik	0.561074	6.11835	87.2445	1.18e-07	8.18e-06
Gnl3l	0.559697	6.2306	38.1751	1.74e-05	0.000312498
Irf8	0.55952	1.74558	9.15487	0.0084849	0.032851
Dctd	0.559207	5.51741	34.2569	3.13e-05	0.000483763
Mt2	0.558675	4.19375	7.98149	0.0127555	0.044696
Zbed5	0.558492	3.26537	19.7319	0.00047094	0.00373501
Rgs16	0.55804	3.09895	23.2185	0.000223132	0.00212737
Eef1akmt1	0.557141	4.10166	20.6152	0.000386921	0.00320239
Eaf1	0.556192	5.64213	61.9593	1.02e-06	3.93e-05
Cox7b	0.555758	5.95331	29.2552	7.15e-05	0.000893357
Ap1s3	0.555586	2.30261	9.44374	0.00770244	0.0305275
Mcm2	0.555067	7.84286	77.7571	2.47e-07	1.37e-05
Gsr	0.55496	6.42805	53.8115	2.41e-06	7.23e-05
Anp32e	0.554225	6.82371	34.4	3.06e-05	0.000475658
Rora	0.553734	4.03131	26.5207	0.00011718	0.00130298
Qtrt1	0.5536	3.74768	29.1584	7.27e-05	0.000903075
Carnmt1	0.553499	5.3167	33.0393	3.79e-05	0.000553675
Sap18	0.553129	3.26634	21.2116	0.000339827	0.00290546
Fzd6	0.552914	3.7588	16.4854	0.0010183	0.00667247
Bub3	0.552598	6.73984	109.37	2.66e-08	2.92e-06
Actr3	0.551607	7.62229	59.2293	1.35e-06	4.8e-05
Ccdc43	0.551266	4.39857	37.4538	1.93e-05	0.000334425
Myo1e	0.551081	5.00844	51.4778	3.13e-06	8.78e-05
Ran	0.550927	8.27283	44.9064	6.95e-06	0.000156404
Adamts14	0.550275	4.42739	36.5311	2.21e-05	0.00037202
Tbc1d22b	0.549973	5.71482	63.7879	8.56e-07	3.4e-05
Cdc27	0.549801	7.45489	61.9103	1.03e-06	3.94e-05
Pmvk	0.549766	3.36919	20.3415	0.000410986	0.00335862
Ezr	0.547854	6.0386	55.271	2.05e-06	6.52e-05
Hook1	0.54694	5.94177	29.0643	7.39e-05	0.000912535
Ero1l	0.545895	5.6511	56.9868	1.7e-06	5.74e-05
Klhdc4	0.545346	4.67125	36.9881	2.06e-05	0.000353008
Tmem29	0.543961	3.34059	14.7354	0.00160045	0.00945532
Asns	0.541829	6.23932	41.8336	1.04e-05	0.000212419
Cwc27	0.541354	3.76173	19.1484	0.000537794	0.00412087
Hdac8	0.540448	3.65317	14.6062	0.00165665	0.00969886
Mcm9	0.540321	5.12136	57.8077	1.56e-06	5.34e-05
Cbx7	0.539672	3.8084	21.8101	0.000299003	0.00265523
Nhp2	0.538701	6.08595	38.2948	1.71e-05	0.000307921
Ppp3r1	0.53841	6.91154	42.1515	9.97e-06	0.000205878
Cct8	0.536769	8.32727	44.968	6.9e-06	0.0001558
Ptpn3	0.536715	4.06445	30.9016	5.39e-05	0.000722377
Lrp8os2	0.535331	2.96499	17.0203	0.000891665	0.00602794
Snrpa1	0.534815	5.40668	50.7044	3.43e-06	9.34e-05
Nusap1	0.534168	5.67502	63.2936	8.98e-07	3.51e-05
Sass6	0.533864	4.4274	34.9367	2.81e-05	0.000446932
Acsl3	0.533523	6.42558	34.3519	3.08e-05	0.000477675
Alpl	0.533032	6.07242	13.5676	0.00220013	0.0120025
Cyb5r1	0.532873	5.00906	41.7964	1.05e-05	0.000213182
Xpo4	0.529744	6.80277	59.7427	1.28e-06	4.65e-05
Arl15	0.52967	4.86302	31.3588	4.99e-05	0.000683934
Lpcat2	0.529217	2.1398	9.94098	0.00654101	0.027195
Nr2c2ap	0.528969	3.1083	19.9259	0.000450843	0.00360573
Acap2	0.528272	6.79279	45.2108	6.69e-06	0.000152369
Rad9a	0.528174	3.89738	24.0607	0.000188313	0.00186792
Srm	0.527762	5.43568	39.1497	1.51e-05	0.000280651
B4galt6	0.525417	4.61678	27.031	0.000106591	0.00121214
Tspan13	0.525183	4.56705	32.6134	4.06e-05	0.000583706
Gtpbp10	0.52495	4.49957	29.0775	7.38e-05	0.000911772
Pcbp4	0.524033	6.16297	35.5617	2.56e-05	0.000415363
Rcc1	0.523811	5.28752	52.2785	2.86e-06	8.23e-05
Actn1	0.522833	7.32257	84.7512	1.42e-07	9.41e-06
Rwdd4a	0.522534	4.85819	37.5854	1.89e-05	0.000330795
Seh1l	0.521957	6.1715	55.6832	1.96e-06	6.32e-05
Gnasas1	0.521633	3.31014	12.2403	0.00321617	0.0159565
Tube1	0.521338	3.34302	23.5737	0.000207625	0.00202811
Sall1	0.520108	2.83801	11.0324	0.0046284	0.0209825
Gnai1	0.520107	5.04993	41.6081	1.07e-05	0.000217751
Sgpp1	0.51975	5.66994	22.2206	0.000274224	0.00247375
Akap1	0.519719	6.38046	68.3844	5.56e-07	2.5e-05
Ddx3x	0.519543	8.93043	20.7506	0.000375612	0.00312878
Tmem107	0.519504	3.23675	11.5247	0.00398122	0.0187714
Pde9a	0.519117	2.30139	9.65473	0.00718296	0.029141
Degs1	0.517708	5.73125	34.7348	2.9e-05	0.000457007
Pdhb	0.516648	6.16828	54.1398	2.32e-06	7.07e-05
Pin4	0.516612	2.69739	8.60954	0.010224	0.0378555
Prex1	0.515189	6.08362	75.0143	3.1e-07	1.63e-05
2610318N02Rik	0.51513	2.67847	9.77316	0.00690902	0.0283119
E2f7	0.515092	4.33537	34.7466	2.9e-05	0.000456688
Ica1	0.51508	3.2188	14.7579	0.00159087	0.00940712
Ndufaf6	0.514937	3.14837	16.4026	0.00103966	0.00677087
Cpsf4	0.514116	5.16292	54.6408	2.2e-06	6.83e-05
Syt5	0.513774	2.01734	8.89462	0.00926862	0.0351497
Lin7c	0.513129	6.31354	26.9599	0.000107999	0.00122479
Tmem170	0.512272	3.42755	19.6471	0.000480047	0.00377674
Prune1	0.512145	5.87962	43.9392	7.87e-06	0.000173626
Gm32856	0.510859	2.61008	9.30901	0.00805661	0.0316226
Trmt6	0.510335	5.0873	37.4701	1.92e-05	0.000334033
Cit	0.510011	5.90088	49.2723	4.06e-06	0.000105216
Prkci	0.509105	6.60922	56.5843	1.78e-06	5.94e-05
Cse1l	0.508376	7.7172	64.1135	8.3e-07	3.32e-05
Ireb2	0.508141	8.02508	49.5484	3.92e-06	0.000102193
Lactb2	0.507896	3.93923	20.2289	0.000421374	0.00342385
Fam3c	0.507428	5.18607	20.3297	0.000412057	0.00336545
Tmem181b-ps	0.507385	4.16425	9.77948	0.00689472	0.0282695
Ints2	0.507078	6.36785	75.8578	2.89e-07	1.54e-05
Tmem192	0.506849	3.12414	19.4156	0.000505933	0.00393798
Ncbp1	0.505923	6.78366	59.5615	1.3e-06	4.7e-05
Ddias	0.505852	4.20327	21.467	0.000321679	0.00280244
Mfsd14a	0.505676	6.23687	38.5117	1.65e-05	0.000300357
Pus1	0.505456	4.57879	41.0159	1.16e-05	0.000231445
Ephx2	0.505406	4.33472	36.1286	2.35e-05	0.00039055
Adat1	0.505154	3.83616	22.6658	0.000249946	0.00231484
Pkmyt1	0.504845	4.49657	38.4641	1.66e-05	0.000302037
Gtf2b	0.504756	4.91	36.722	2.15e-05	0.000363734
Creld1	0.50398	3.94639	31.9858	4.5e-05	0.000630494
L2hgdh	0.503037	4.59116	41.2085	1.13e-05	0.000226408
Sh3gl3	0.502977	2.77725	14.2594	0.00181905	0.0104017
Ftsj3	0.502878	6.07088	44.2342	7.58e-06	0.00016861
Dynlt1a	0.502253	3.51057	20.7335	0.000377017	0.00313698
Srd5a1	0.502131	3.23469	17.2307	0.000846852	0.00578263
Bcat1	0.501865	3.70493	21.6246	0.000311029	0.00272913
Kank1	0.501208	6.42113	87.4425	1.16e-07	8.14e-06
Pdlim1	0.501083	3.5721	26.8551	0.000110113	0.00124242
Slc8b1	0.501001	2.82952	12.606	0.00289088	0.0147273
Gstp1	0.500923	5.99581	32.5865	4.08e-05	0.000584852
Snhg14	0.500501	3.27302	11.396	0.0041398	0.0193019
Rnf32	-0.500002	2.1287	8.08005	0.0123143	0.043644
Pigp	-0.500087	5.19212	23.2998	0.00021947	0.00209949
Ythdc2	-0.501546	5.64716	50.8622	3.36e-06	9.25e-05
Ttc39a	-0.502269	3.26641	16.1851	0.00109828	0.00703729
Hsf5	-0.502953	2.71873	9.54463	0.00744887	0.0297957
Stk25	-0.50337	6.97969	57.715	1.58e-06	5.38e-05
Nkd2	-0.503495	4.65553	29.3614	7.02e-05	0.000879261
1700052K11Rik	-0.504405	3.81856	26.6623	0.000114128	0.00127501
Cbr3	-0.504573	2.57095	12.5103	0.00297225	0.0150332
Ddx10	-0.504955	6.71393	33.1853	3.71e-05	0.000543092
Dtx2	-0.505307	5.50352	52.7384	2.71e-06	7.94e-05
Ryr2	-0.505618	7.28993	27.1696	0.000103904	0.00119163
Cry2	-0.505718	4.75208	35.8994	2.43e-05	0.000398702
Ccdc157	-0.506782	4.53921	30.2261	6.05e-05	0.000788861
Yipf2	-0.506811	4.58308	33.6198	3.46e-05	0.000517959
Gatm	-0.507731	6.66131	46.1584	5.93e-06	0.000139423
Bhlhe41	-0.508389	5.55682	46.3809	5.77e-06	0.000135823
Rexo5	-0.508974	4.22608	17.8954	0.000721224	0.00514149
Dpp10	-0.509861	2.35752	9.75032	0.0069609	0.0284671
Vamp1	-0.511867	2.43015	11.3902	0.00414709	0.0193213
Cyb5rl	-0.511991	3.42573	16.7139	0.000961862	0.00638135
Iqsec1	-0.512669	7.14788	46.1266	5.96e-06	0.00013975
H2bc6	-0.512917	7.04697	39.6987	1.4e-05	0.000264554
Abcc10	-0.513229	4.10388	15.9113	0.00117749	0.00743092
Coq10a	-0.513284	3.33273	18.5155	0.000622806	0.00460127
Akr1cl	-0.514715	5.80616	33.8677	3.33e-05	0.000504412
Dmrta1	-0.514788	4.41499	41.8656	1.04e-05	0.000212053
Lamb2	-0.515065	6.74273	32.0823	4.43e-05	0.000623046
Dock2	-0.516018	3.94037	26.081	0.00012727	0.00139021
Cfap410	-0.516022	3.76522	16.7478	0.00095379	0.00633961
Ppara	-0.5161	4.53083	38.5207	1.65e-05	0.000300354
Susd4	-0.516732	3.55782	14.3761	0.00176244	0.01019
Tmem129	-0.519003	4.36509	36.8596	2.1e-05	0.000358506
Orc1	-0.519299	5.08572	34.6795	2.93e-05	0.000458421
Nfxl1	-0.519302	6.73676	37.6835	1.86e-05	0.00032776
Luzp1	-0.520046	6.7561	65.5797	7.21e-07	3.01e-05
Podxl2	-0.520123	5.03201	45.8008	6.2e-06	0.000144876
Mettl24	-0.522387	4.57228	32.4828	4.15e-05	0.000593257
Slc26a7	-0.52239	3.06643	15.8818	0.0011864	0.00747745
Lingo1	-0.522447	4.00334	13.3472	0.00234006	0.0125474
Sync	-0.522959	1.41454	7.72281	0.0140024	0.0477838
Arhgap20	-0.523105	4.56637	34.0518	3.23e-05	0.000495804
Lrpap1	-0.523935	5.7743	49.604	3.9e-06	0.000102193
Fut8	-0.52481	6.32948	61.8089	1.04e-06	3.96e-05
Hmgcs2	-0.525025	7.92344	32.9361	3.86e-05	0.000560166
Hist1h4m	-0.525101	6.29872	25.0206	0.000155925	0.00162117
Nxph3	-0.525706	3.34249	16.2602	0.00107763	0.00695501
Tmem184a	-0.526045	3.8458	23.9813	0.000191317	0.00189508
Phf8	-0.526951	6.75803	64.8786	7.71e-07	3.14e-05
Kdm5a	-0.527061	8.30112	63.2586	9.01e-07	3.52e-05
Eml3	-0.527144	5.69952	54.6774	2.19e-06	6.82e-05
Abca3	-0.527844	6.11729	25.2989	0.000147752	0.00155434
Col18a1	-0.528216	8.19908	55.7465	1.95e-06	6.29e-05
AU040320	-0.528767	5.69303	30.5994	5.67e-05	0.000750309
Scn8a	-0.529521	2.55782	8.90408	0.00923872	0.0350736
Stard8	-0.529714	4.12307	22.6052	0.000253105	0.00233953
Cep83os	-0.52988	3.91567	23.5611	0.000208153	0.00202938
Asb1	-0.530055	4.69764	34.6993	2.92e-05	0.000457522
Cdkl2	-0.530124	3.54087	23.7496	0.000200402	0.00197136
Cpeb4	-0.530421	5.45784	42.3201	9.75e-06	0.000202214
Mtif3	-0.530968	4.08865	36.6631	2.17e-05	0.000366503
Sptb	-0.533387	5.53871	7.94946	0.0129027	0.0451121
Zhx3	-0.533488	6.00475	40.3139	1.28e-05	0.000249068
Limch1	-0.534381	4.77985	50.2801	3.6e-06	9.69e-05
Hist1h4n	-0.534547	6.98033	17.3913	0.000814364	0.00562824
Dpf3	-0.534665	3.34326	22.2687	0.000271476	0.00245518
F8a	-0.535006	3.04647	16.9372	0.000910121	0.00612893
Fkbpl	-0.535569	2.97329	18.2936	0.000656162	0.00479547
Otud1	-0.538304	3.48712	17.2595	0.000840922	0.0057587
Swt1	-0.540068	5.576	40.2794	1.29e-05	0.000249925
Vegfc	-0.540114	1.81929	9.38687	0.00784972	0.031007
Rgs22	-0.5417	2.42057	12.4453	0.00302891	0.015277
Faap24	-0.542901	3.07613	14.9751	0.00150179	0.00899649
Senp8	-0.542943	4.53492	25.3357	0.00014671	0.00154776
Tpgs2	-0.542946	5.34561	36.0344	2.38e-05	0.00039429
Tex30	-0.543132	5.75903	16.402	0.00103983	0.00677087
Zfp711	-0.543493	4.32729	32.301	4.28e-05	0.000605938
Dnajb11	-0.543895	5.50538	35.9538	2.41e-05	0.000396353
Per2	-0.544366	2.3125	12.7697	0.00275753	0.0142209
Dll1	-0.544593	3.08916	10.485	0.0054935	0.0239247
Nexmif	-0.54469	6.21008	74.803	3.16e-07	1.65e-05
Abcd1	-0.546906	5.65042	47.2403	5.19e-06	0.00012563
B3gat1	-0.54886	3.15354	9.04873	0.008795	0.0337398
Ntf5	-0.550786	3.10192	18.1406	0.000680336	0.00492414
Cacna1i	-0.550929	4.30234	26.3277	0.000121492	0.00133942
Syn1	-0.551764	3.35509	13.2637	0.00239575	0.0127604
Mov10l1	-0.552094	6.08681	21.273	0.000335359	0.00288457
Id4	-0.552981	3.7812	20.7925	0.000372184	0.00310567
Ppp1r12b	-0.55307	6.1275	55.1615	2.07e-06	6.57e-05
Cenpv	-0.553163	4.07153	27.2232	0.000102886	0.00118556
Radil	-0.553188	2.29753	9.63709	0.00722484	0.0292692
Kctd13	-0.553838	4.10739	21.1359	0.000345431	0.00293575
Tdrd7	-0.554495	5.71661	40.5785	1.24e-05	0.00024242
Dsp	-0.555631	5.73756	46.4241	5.74e-06	0.000135316
Ube2t	-0.556398	4.33911	20.5214	0.000394981	0.00325629
Rtn4rl1	-0.556748	3.02473	17.7038	0.000755123	0.0053353
Wscd2	-0.556929	2.42111	11.4656	0.00405318	0.0190172
Zfp142	-0.557261	5.8824	47.2209	5.2e-06	0.000125717
Slc25a18	-0.557859	2.57351	9.27183	0.00815761	0.0319398
Apcdd1	-0.558411	4.90167	54.7501	2.17e-06	6.79e-05
Peli3	-0.558412	2.81069	11.5998	0.00389186	0.0184662
Mphosph8	-0.559553	6.62565	29.2323	7.18e-05	0.000895362
Fbxl21	-0.559565	1.56555	9.33179	0.00799545	0.0314345
Abca2	-0.56041	6.33931	44.5817	7.25e-06	0.000162543
Caprin2	-0.560885	6.2782	59.6856	1.29e-06	4.67e-05
Zswim9	-0.561573	3.71818	22.4435	0.000261749	0.0023915
Spryd3	-0.561801	4.59102	21.2928	0.000333933	0.00287814
Dnajc21	-0.561831	5.21392	51.0645	3.29e-06	9.12e-05
Ptcd1	-0.562018	4.95147	43.5358	8.3e-06	0.000180224
Zfp879	-0.563418	1.95473	7.9668	0.0128228	0.0448803
Sdr39u1	-0.563816	4.38976	42.4308	9.61e-06	0.000200938
Gata3	-0.56772	2.51778	11.5637	0.00393445	0.0186022
Zfp641	-0.568589	2.59135	15.1714	0.00142615	0.0086463
Syt14	-0.56859	5.56226	19.0105	0.000555139	0.00421055
Casz1	-0.569344	4.38012	25.118	0.000153009	0.0015955
Crebl2	-0.571285	3.51605	12.1173	0.00333483	0.0163991
Fndc5	-0.571503	6.76271	59.6129	1.3e-06	4.69e-05
Mansc1	-0.572718	2.25722	12.1118	0.00334022	0.0164175
Spata2l	-0.573324	1.59417	10.063	0.00628749	0.0265281
Rbpms2	-0.573455	6.00369	70.8072	4.47e-07	2.15e-05
Lipg	-0.574531	3.94956	26.6742	0.000113874	0.00127317
Thbs2	-0.576278	6.53858	28.5538	8.09e-05	0.000979962
2310061I04Rik	-0.577637	4.80439	28.0386	8.87e-05	0.00105481
H1f6	-0.578121	3.69471	25.2835	0.000148191	0.00155651
Nsun5	-0.578802	4.41097	26.9709	0.00010778	0.00122328
Lrrc3b	-0.579219	1.46318	8.29644	0.0114058	0.0410993
Trmt9b	-0.579225	1.3972	8.50765	0.0105924	0.0388561
Smim24	-0.579893	1.10696	7.80803	0.0135768	0.0467345
Synj1	-0.580419	5.25284	79.3412	2.17e-07	1.26e-05
Foxl2	-0.581145	6.62928	73.3515	3.58e-07	1.79e-05
Shbg	-0.581842	2.72173	7.61381	0.0145693	0.0493404
Tcaim	-0.583193	3.55025	19.9943	0.000443995	0.00356297
Pde6d	-0.584826	5.5215	46.801	5.48e-06	0.000131224
Afmid	-0.585778	3.41973	15.1705	0.00142648	0.0086463
Gale	-0.58799	3.3462	13.7958	0.00206517	0.0114952
Fam72a	-0.589123	2.3617	11.9556	0.00349849	0.0170193
Igsf11	-0.589493	5.04017	64.9155	7.68e-07	3.14e-05
Zfp672	-0.589812	5.29379	42.2279	9.87e-06	0.00020437
Ap5b1	-0.590183	3.55071	18.4508	0.000632328	0.00464751
Phf19	-0.590533	5.80673	21.619	0.000311397	0.00272913
Zkscan14	-0.591376	3.09473	21.7481	0.000302963	0.00267705
Hectd3	-0.591812	5.31658	53.0021	2.63e-06	7.77e-05
Bsn	-0.594183	3.99639	22.5758	0.000254652	0.00234622
Spns2	-0.59586	3.37528	25.6787	0.000137372	0.00147566
H4c11	-0.596095	7.67003	48.5726	4.41e-06	0.000111567
Tiparp	-0.596588	5.97012	67.1415	6.23e-07	2.71e-05
Foxc1	-0.596647	2.43812	9.16708	0.00845005	0.0327696
Zfp385b	-0.59797	4.07883	38.4062	1.68e-05	0.000304176
Marchf3	-0.598866	2.54231	9.33907	0.00797601	0.0313877
Plaat3	-0.599414	3.29575	27.8118	9.24e-05	0.00109158
9330102E08Rik	-0.59949	2.61463	14.8377	0.00155745	0.00926563
Slc25a29	-0.6	1.7842	9.42384	0.0077536	0.0306869
Slc25a25	-0.600866	4.99474	38.376	1.69e-05	0.000305113
Fbxl16	-0.60202	3.36997	17.9494	0.000711974	0.00508753
Dnah8	-0.602242	4.08057	16.7048	0.000964033	0.00638963
Large2	-0.602579	2.92184	18.6823	0.000599013	0.00447892
Tmprss13	-0.602994	3.75494	39.6117	1.41e-05	0.000267098
Ankrd35	-0.603997	1.59203	9.95147	0.00651876	0.0271421
Cpeb2	-0.605954	5.19514	60.0508	1.24e-06	4.53e-05
Nabp1	-0.606427	4.19592	14.2464	0.00182548	0.0104175
Pik3r3	-0.608182	7.40711	75.38	3.01e-07	1.59e-05
Mppe1	-0.610126	2.68639	21.2796	0.000334884	0.00288397
Eml5	-0.610383	4.50914	19.7217	0.00047202	0.00373941
Ccnb1ip1	-0.611012	3.75267	28.7386	7.83e-05	0.000959797
Tspan33	-0.611634	4.35094	27.2782	0.000101853	0.0011776
Chrm4	-0.61253	5.91129	47.8737	4.8e-06	0.000118671
Dipk1b	-0.613315	3.9586	27.1555	0.000104174	0.00119377
Pde3b	-0.613384	5.08891	29.8841	6.41e-05	0.00082043
Stradb	-0.61503	4.88174	52.512	2.78e-06	8.09e-05
Gramd2	-0.615457	1.71036	8.39002	0.0110369	0.0401659
Gprc5a	-0.615846	2.49582	14.9617	0.00150711	0.009015
Tasor2	-0.618586	7.59416	82.9445	1.63e-07	1.04e-05
Chchd6	-0.619342	4.25523	28.2211	8.59e-05	0.00102768
Crabp1	-0.619873	3.65996	25.3802	0.000145458	0.00154254
Adra1a	-0.619916	1.62036	8.00091	0.0126672	0.044508
Cyp26b1	-0.620328	1.87997	11.5271	0.00397825	0.0187637
Zfp108	-0.621089	3.0698	22.61	0.000252852	0.00233872
Col9a2	-0.621556	4.74835	64.5816	7.93e-07	3.2e-05
Trank1	-0.623012	7.83134	46.5014	5.68e-06	0.000134593
Rnf19b	-0.623456	5.80299	59.0444	1.37e-06	4.84e-05
Sstr3	-0.625516	2.11448	7.71482	0.0140431	0.0478999
Gm15706	-0.626692	1.4201	7.99562	0.0126911	0.0445362
Kcnq1	-0.628349	4.00517	42.8935	9.03e-06	0.000191187
Zfp473	-0.629893	3.50903	14.3368	0.00178129	0.0102474
Angel1	-0.630894	4.84587	31.6784	4.74e-05	0.000657455
Cerox1	-0.631688	1.96604	9.10684	0.00862364	0.0332365
Zfp109	-0.631688	3.48748	38.1434	1.74e-05	0.000312747
Hyi	-0.631775	2.83143	22.3589	0.000266404	0.00242315
Ngef	-0.635127	1.79674	10.669	0.00518358	0.0228945
6330418K02Rik	-0.635649	1.39243	9.03791	0.00882734	0.0338456
Cobl	-0.637015	2.82235	22.6412	0.000251221	0.00232514
Tdrd9	-0.637755	2.82159	20.6726	0.00038208	0.00317154
Tnip2	-0.637965	3.75616	44.0334	7.78e-06	0.000171907
Zswim5	-0.640078	4.22385	22.3673	0.000265941	0.00242048
Hsd3b1	-0.640243	4.88113	17.5437	0.000784822	0.00549337
H2ac1	-0.640624	4.39864	11.6125	0.00387696	0.0184078
Pglyrp1	-0.641944	2.01501	9.17025	0.00844102	0.0327663
Sfxn4	-0.643217	2.54963	8.54035	0.0104725	0.0385055
Gm5577	-0.643426	1.59575	11.027	0.00463619	0.0210111
Zkscan2	-0.649201	4.17374	50.9578	3.33e-06	9.2e-05
Insyn2b	-0.649344	4.56334	49.5814	3.91e-06	0.000102193
Trim66	-0.649886	4.56057	33.6652	3.43e-05	0.000514785
Haus8	-0.652497	4.73972	33.8917	3.31e-05	0.000503039
Hcn4	-0.653465	2.37575	16.6533	0.000976462	0.00645117
Tmem25	-0.653716	1.46279	7.64517	0.0144036	0.048872
Zfp174	-0.6538	2.9808	31.3055	5.04e-05	0.000688711
9530026P05Rik	-0.653805	1.10451	8.02348	0.0125654	0.0442474
Glis1	-0.654667	1.35857	7.98777	0.0127268	0.0446066
Rhbdl3	-0.65534	4.75181	35.923	2.42e-05	0.000397739
Taf4b	-0.655721	5.852	33.2148	3.69e-05	0.000541848
C8g	-0.656958	2.29255	14.8712	0.00154367	0.00920003
Syne4	-0.657346	3.06642	15.1156	0.0014472	0.00873988
Fgf13	-0.658124	2.65884	20.8892	0.000364421	0.00305882
Ccne2	-0.658427	5.18491	30.9119	5.38e-05	0.000721797
Ocel1	-0.658437	1.82904	8.43324	0.0108711	0.0396945
Sdr42e1	-0.658664	2.45609	11.4276	0.00410025	0.0191551
Zscan29	-0.658728	5.04369	78.5056	2.32e-07	1.31e-05
Kbtbd11	-0.661669	2.18329	18.7651	0.000587586	0.00441433
Letm2	-0.66228	2.84874	16.9317	0.000911359	0.00612976
Ube2ql1	-0.665642	2.26299	15.4017	0.00134283	0.00825519
Cbwd1	-0.665827	4.70089	42.9103	9.01e-06	0.000191047
Zfp607b	-0.668497	2.69234	17.7235	0.00075154	0.00531262
Lhx2	-0.669561	1.86951	10.6128	0.00527609	0.0232024
Brd3os	-0.670313	2.428	17.5011	0.000792963	0.00553675
Sdk1	-0.670459	5.54315	43.0441	8.85e-06	0.000188567
Camkmt	-0.670703	3.55065	35.6866	2.51e-05	0.000409412
Pitpnm1	-0.671991	3.27307	23.9486	0.00019257	0.00190386
Ccn2	-0.674953	2.64251	21.5933	0.00031311	0.0027412
Cspg5	-0.676118	3.0305	16.6027	0.000988855	0.00651492
Rnls	-0.677823	1.73806	9.56182	0.00740662	0.0296965
Nr4a2	-0.678891	1.6904	15.6497	0.00125929	0.00783631
Cystm1	-0.679886	1.902	11.9898	0.00346309	0.0168874
Cbln1	-0.680311	1.30765	12.7548	0.00276935	0.0142601
Eda	-0.683406	3.81792	28.5854	8.05e-05	0.000976962
Reln	-0.684189	3.84202	39.2223	1.49e-05	0.000278141
Prr19	-0.684772	3.15931	14.2541	0.00182163	0.0104122
Stc2	-0.684848	2.90123	12.8993	0.00265688	0.0138321
Pcsk6	-0.685688	7.47476	98.2031	5.43e-08	4.5e-06
Gpank1	-0.686406	3.01441	28.6869	7.9e-05	0.000966126
Patl2	-0.686894	2.1354	9.40448	0.00780376	0.0308384
Nrtn	-0.689331	3.93953	26.6759	0.000113838	0.00127317
Evi5l	-0.690812	5.79062	53.6769	2.44e-06	7.31e-05
Cyp2u1	-0.691753	1.70922	14.2491	0.00182413	0.0104175
Shisa8	-0.691815	2.25124	12.6023	0.00289396	0.0147273
Atr	-0.693504	7.56608	58.3126	1.48e-06	5.16e-05
Ebf3	-0.693568	3.00732	27.2166	0.000103012	0.00118556
Ccdc73	-0.69444	3.80037	31.047	5.26e-05	0.000708896
Acer3	-0.694468	4.56374	34.7263	2.91e-05	0.000457007
Ago4	-0.696314	3.77088	35.2835	2.67e-05	0.000429962
Aldh1b1	-0.697102	6.85888	80.3444	2e-07	1.21e-05
Cfap54	-0.698672	3.26026	37.4028	1.94e-05	0.000336116
Larp1b	-0.701814	4.67476	48.3582	4.53e-06	0.000113883
4930451G09Rik	-0.705383	1.68053	12.6269	0.0028734	0.0146758
Rassf9	-0.706435	1.1534	10.5832	0.00532555	0.0233622
Stk32c	-0.707043	1.56093	8.95923	0.00906658	0.0345831
Fam83g	-0.708947	5.61376	61.5879	1.06e-06	4.02e-05
Sntb1	-0.709186	1.70466	10.9974	0.00467884	0.0211586
Dock3	-0.709954	5.27606	17.7607	0.000744872	0.00527596
Col6a5	-0.710088	1.3953	13.1194	0.00249549	0.0131408
Cadps2	-0.71044	2.74598	25.8104	0.000133968	0.00145003
Ism1	-0.711264	0.897722	10.0842	0.00624466	0.0263787
Bace2	-0.71322	4.943	66.595	6.56e-07	2.82e-05
Gadd45g	-0.713663	3.24712	25.2802	0.000148286	0.00155651
D1Pas1	-0.715283	2.54571	14.7992	0.0015735	0.0093387
Asf1b	-0.716861	5.19445	45.4039	6.52e-06	0.000150848
Matk	-0.72039	1.70763	10.1562	0.00610146	0.0259044
Macrod2	-0.720802	3.54657	33.7486	3.39e-05	0.000510189
Pdyn	-0.721064	0.742883	8.59409	0.0102788	0.0379875
Fignl2	-0.724647	4.1944	60.7927	1.15e-06	4.29e-05
Mir7686	-0.725072	1.55007	12.3809	0.00308638	0.0155125
Nptx2	-0.725538	2.40467	21.8134	0.000298797	0.00265506
H2-Oa	-0.726057	0.613806	8.60061	0.0102556	0.0379235
Tchh	-0.726075	2.33871	11.6333	0.00385278	0.0183236
Bean1	-0.728559	1.29175	8.90851	0.00922475	0.0350486
Defb19	-0.728887	0.992617	10.0122	0.00639165	0.0267945
Jag2	-0.729768	5.003	43.0428	8.86e-06	0.000188567
Catsper2	-0.730186	1.94431	12.7357	0.0027846	0.0143213
Gpr19	-0.732825	3.04346	25.5569	0.000140609	0.00150363
Dnah9	-0.733275	0.596536	8.24804	0.0116021	0.0416379
Zfp235	-0.733335	4.5192	50.8209	3.38e-06	9.25e-05
Krt20	-0.740828	2.39646	13.4	0.00230565	0.0124353
Notum	-0.741223	3.50881	30.5548	5.72e-05	0.000755311
Gstt2	-0.742542	1.7413	12.8767	0.00267417	0.0139036
Hpn	-0.745235	1.06432	8.33301	0.0112599	0.0407072
Sybu	-0.747347	4.1525	77.8762	2.45e-07	1.36e-05
Vstm2b	-0.74842	2.44769	22.4619	0.000260748	0.00238869
Cyld	-0.749392	5.8319	54.573	2.21e-06	6.85e-05
Zfp459	-0.749717	1.7148	12.1501	0.00330266	0.0162723
Thrb	-0.750819	1.78308	10.3579	0.00571983	0.024592
Gm16835	-0.752601	1.36941	11.4001	0.00413465	0.0192968
Fam228b	-0.753291	2.05931	18.0939	0.000687907	0.00496381
Stxbp5l	-0.756138	2.2606	13.1453	0.00247727	0.0130738
Ctnna3	-0.757544	1.74944	13.0787	0.00252446	0.0132688
Lzts3	-0.758611	4.33272	37.8683	1.81e-05	0.000322462
Aifm3	-0.758661	3.04051	33.3262	3.62e-05	0.000535956
Kif27	-0.75889	3.10867	29.8256	6.48e-05	0.000824781
Tub	-0.762353	3.17148	25.0012	0.000156512	0.00162253
Sirt7	-0.762727	4.25888	47.7412	4.88e-06	0.000119632
Ccdc92	-0.762879	4.5445	53.1332	2.6e-06	7.67e-05
Scx	-0.766678	2.25818	14.5909	0.00166347	0.0097308
Pcyt1b	-0.766846	3.12908	22.9224	0.000237069	0.0022143
Baz1a	-0.767043	5.42209	112.138	2.25e-08	2.68e-06
Ccdc62	-0.767941	2.83706	20.204	0.000423706	0.00343861
Tktl1	-0.770352	3.28933	18.1294	0.000682139	0.00493401
Map7d2	-0.770861	5.51111	32.9686	3.84e-05	0.000558285
Pfn4	-0.771964	1.09524	11.3103	0.00424949	0.0196909
Cntd1	-0.773111	3.32313	30.8815	5.41e-05	0.000724143
Gm4349	-0.775099	0.310614	8.30217	0.0113828	0.0410679
Zfp398	-0.775507	4.89444	80.2914	2.01e-07	1.21e-05
Armh4	-0.776941	3.14539	31.2318	5.1e-05	0.000693913
Mei4	-0.777374	2.2496	14.297	0.00180055	0.0103319
Adgrb3	-0.785448	1.74685	17.1931	0.000854674	0.00582208
Il1rl1	-0.790452	1.37604	11.2094	0.00438281	0.0201513
Ctla2a	-0.793114	0.319618	8.92221	0.00918171	0.0349224
Spag4	-0.793429	1.32812	13.1385	0.00248202	0.0130886
Hcn2	-0.793561	2.58309	24.3065	0.000179346	0.00180537
Mlf1	-0.794279	2.72663	24.3174	0.000178959	0.00180275
Zfp14	-0.794286	2.78956	30.3204	5.95e-05	0.000778806
Phf7	-0.795989	4.1078	50.5673	3.48e-06	9.46e-05
Macrod1	-0.796002	3.1864	19.7871	0.00046512	0.00370214
Tex15	-0.798149	7.63675	42.5964	9.4e-06	0.000197128
6430548M08Rik	-0.801271	4.4795	54.6055	2.2e-06	6.84e-05
Rpp21	-0.801868	3.41877	47.8494	4.81e-06	0.000118671
Mael	-0.802793	5.71088	33.7689	3.38e-05	0.000509628
Adamdec1	-0.806633	4.32972	30.1949	6.08e-05	0.000789303
Stag3	-0.806806	7.54446	51.2192	3.23e-06	8.98e-05
Iqcb1	-0.80817	6.4445	55.2264	2.06e-06	6.53e-05
Spata5	-0.80841	6.915	74.7114	3.18e-07	1.65e-05
Chrd	-0.809561	2.56477	26.3993	0.000119873	0.00132362
Susd3	-0.811482	3.36549	37.3691	1.95e-05	0.000336604
Mlc1	-0.816104	1.38717	16.2463	0.00108141	0.00697153
Tbx1	-0.817854	1.68066	12.9191	0.00264191	0.0137642
Snap91	-0.819591	2.53059	20.497	0.000397112	0.00326964
Spock2	-0.819616	4.59165	69.7851	4.89e-07	2.28e-05
Ccnd1	-0.820059	6.00905	97.5415	5.68e-08	4.62e-06
Slc16a7	-0.820649	2.04834	18.495	0.000625817	0.00461394
Zfp786	-0.824023	2.80952	37.7055	1.86e-05	0.000327114
Rel	-0.824964	4.20803	39.0339	1.53e-05	0.000284191
Ddx25	-0.827986	4.229	57.9637	1.54e-06	5.27e-05
Cda	-0.828646	0.37887	10.0928	0.00622738	0.0263213
Igsf23	-0.829841	0.614114	8.84606	0.00942387	0.035653
Dip2c	-0.834999	6.25756	103.079	3.95e-08	3.63e-06
Slc25a42	-0.839331	4.16758	43.5478	8.29e-06	0.000180216
Tuft1	-0.839788	3.76397	45.2419	6.66e-06	0.000152012
Glrb	-0.843321	2.75056	31.8927	4.57e-05	0.000637097
Ppp4r4	-0.843934	3.46113	23.4093	0.000214643	0.00206859
Brsk2	-0.844023	2.77131	26.2504	0.000123271	0.00135171
Scn1b	-0.84442	1.7126	16.214	0.00109027	0.00699856
Cpa2	-0.844683	4.69862	91.84	8.43e-08	6.4e-06
Kcnq4	-0.845576	2.15262	21.0695	0.000350427	0.00296936
Dok7	-0.845952	1.45712	13.2116	0.00243119	0.0129226
Fbln7	-0.850422	0.673348	10.0222	0.00637101	0.0267222
Ccdc122	-0.85072	2.36047	30.9875	5.31e-05	0.000714206
Gpr137c	-0.851993	2.59834	16.0425	0.00113875	0.00724449
AI854703	-0.854247	0.740816	8.34593	0.011209	0.0405848
Syce1	-0.858811	5.02899	35.4365	2.61e-05	0.000422408
Abcb9	-0.860754	1.13388	9.96385	0.00649262	0.0270729
Carmil3	-0.862026	4.76754	56.037	1.89e-06	6.14e-05
Barx1	-0.864497	0.182976	7.9565	0.0128702	0.0450094
Ybx2	-0.864917	4.64941	80.1771	2.03e-07	1.21e-05
Dzank1	-0.865	3.18493	40.9498	1.17e-05	0.000232256
Ptprt	-0.865292	1.67593	13.4819	0.00225339	0.0122201
Kcnc4	-0.865657	1.79118	12.2247	0.00323092	0.0159907
Id1	-0.869769	5.4758	83.7787	1.53e-07	9.82e-06
Ankrd34b	-0.870785	1.70705	14.987	0.00149708	0.00898073
Trpc1	-0.871352	3.89423	34.9939	2.79e-05	0.000444492
Porcn	-0.872791	3.95331	27.7143	9.41e-05	0.00110553
Zswim4	-0.877802	6.42546	73.0438	3.67e-07	1.83e-05
Olfm2	-0.880383	0.980454	12.9945	0.00258571	0.0135209
Fgd6	-0.881279	5.7599	139.208	5.21e-09	9.77e-07
Nmb	-0.882192	1.82501	20.8428	0.000368123	0.00308329
Relt	-0.88367	2.99507	37.7111	1.86e-05	0.000327114
Esco2	-0.884046	6.484	112.649	2.18e-08	2.64e-06
Zcwpw1	-0.8841	6.63108	51.4933	3.13e-06	8.78e-05
Myl6b	-0.885137	3.23292	26.307	0.000121966	0.00134257
Sowahb	-0.885468	0.143826	8.4254	0.010901	0.0397831
Per3	-0.888238	4.97298	76.8193	2.67e-07	1.44e-05
Npnt	-0.890161	5.68172	106.565	3.16e-08	3.17e-06
Sgsm3	-0.890963	5.24794	79.6728	2.11e-07	1.24e-05
Esyt3	-0.898025	2.44794	18.5169	0.000622614	0.00460127
Lrriq3	-0.899092	1.70297	23.2928	0.000219781	0.00210105
A430046D13Rik	-0.899638	1.66966	24.3009	0.000179545	0.0018061
Taf7l2	-0.89984	2.27657	26.4973	0.000117693	0.00130664
Rasd1	-0.90308	2.02112	27.5658	9.66e-05	0.00113017
Klhdc9	-0.904206	1.1284	19.4619	0.000500623	0.00390519
Tmem116	-0.906693	1.42377	18.0352	0.000697581	0.00500589
Irx2	-0.911017	1.64709	18.6883	0.000598173	0.00447742
Acss2	-0.915511	4.83141	59.0333	1.38e-06	4.84e-05
Tigd3	-0.918137	2.91296	41.2525	1.13e-05	0.000226258
Prkn	-0.919432	1.98135	22.3455	0.000267152	0.0024284
Tmem198	-0.925542	0.0429375	9.16783	0.00844792	0.0327696
Jade3	-0.932518	7.13018	60.8361	1.15e-06	4.29e-05
1700095J03Rik	-0.937978	0.873091	17.7484	0.000747065	0.00528624
Sspo	-0.939232	1.96333	12.2516	0.00320552	0.0159203
AW046200	-0.942668	0.379543	7.67935	0.0142254	0.048371
Samd15	-0.945802	0.435634	11.1156	0.00451099	0.0205483
Gm12409	-0.947532	0.0879285	8.12594	0.0121149	0.043098
Rhov	-0.954639	0.482567	11.1165	0.0045098	0.0205483
Sez6l2	-0.959298	1.62482	19.6818	0.000476295	0.00375803
Sall3	-0.959565	2.80064	24.6008	0.000169239	0.00172435
Mrap	-0.960503	1.22462	13.3579	0.00233308	0.012531
Fhl4	-0.961247	3.2187	23.0053	0.000233067	0.00218984
Poln	-0.963139	1.90112	9.66387	0.00716139	0.0290949
Hist1h2bp	-0.970221	4.40962	69.2452	5.14e-07	2.38e-05
Adgrb1	-0.970448	2.34206	39.0225	1.54e-05	0.000284286
Lrrc34	-0.971091	2.94102	21.9929	0.000287666	0.00256897
Alx1	-0.978516	0.358793	10.5602	0.0053643	0.023496
Gm20324	-0.980594	0.59845	8.57658	0.0103415	0.0381618
Pclo	-0.981032	3.51412	50.1648	3.65e-06	9.79e-05
Xlr4c	-0.988659	2.9649	17.005	0.000895036	0.00604786
Syngr4	-0.988966	2.54486	17.7583	0.000745287	0.00527628
Phyhipl	-0.989232	2.38276	22.0195	0.000286061	0.00255784
Tsc22d3	-0.991079	5.50937	129.361	8.6e-09	1.29e-06
Syn2	-0.995003	4.38688	24.8187	0.000162176	0.00166669
Plin1	-0.995216	2.49348	41.6228	1.07e-05	0.00021763
C130036L24Rik	-1.00126	0.817671	10.8863	0.00484296	0.0217064
Nrcam	-1.0113	2.44873	43.7908	8.03e-06	0.000176197
Sphkap	-1.01334	1.49994	23.5392	0.000209077	0.00203422
4930432K21Rik	-1.01552	4.21692	49.2938	4.04e-06	0.000105139
Taf7l	-1.01873	5.95624	25.9402	0.000130707	0.0014223
Calr3	-1.02024	1.25269	14.2467	0.00182529	0.0104175
Unc5d	-1.02047	1.69279	24.6893	0.000166328	0.00170077
Grk4	-1.02104	2.56146	18.6882	0.000598184	0.00447742
D430041D05Rik	-1.02239	0.182209	9.60503	0.00730163	0.0294714
Gm960	-1.02259	1.56954	13.9996	0.00195257	0.0109974
Ddb2	-1.02297	4.36769	56.1216	1.87e-06	6.09e-05
Pacrg	-1.02752	1.03891	17.473	0.000798371	0.00555863
En2	-1.02968	1.36122	15.8522	0.00119543	0.00752825
Cfap61	-1.03336	0.895451	14.7577	0.00159097	0.00940712
Dusp9	-1.03809	6.65557	76.2157	2.81e-07	1.51e-05
Clgn	-1.04119	0.733976	10.6962	0.00513942	0.0227466
Ccdc150	-1.04135	2.15809	23.5491	0.000208657	0.00203291
Dusp5	-1.04201	4.53785	66.3259	6.72e-07	2.87e-05
Msh4	-1.04528	3.03089	39.7464	1.39e-05	0.00026349
Prox1	-1.05073	1.72202	27.1133	0.000104987	0.00120115
Smc1b	-1.0542	7.93288	57.1195	1.68e-06	5.67e-05
H2bc1	-1.05457	5.21751	35.6446	2.53e-05	0.000411093
Susd5	-1.05636	0.323127	13.3926	0.00231042	0.0124469
Gfap	-1.06068	0.520992	13.397	0.00230758	0.012441
Pde1b	-1.06193	2.81674	40.0982	1.32e-05	0.000254572
Gm15559	-1.06779	1.1337	17.4421	0.000804381	0.00558908
Prss50	-1.06901	0.127144	10.6922	0.00514598	0.0227567
Terb2	-1.0696	1.85793	22.4546	0.000261142	0.00239056
Syt12	-1.07384	1.50596	22.2243	0.00027401	0.00247338
Lpin3	-1.07633	3.42276	64.2868	8.16e-07	3.28e-05
Dmc1	-1.07683	4.89505	46.6986	5.55e-06	0.000132085
Madd	-1.07923	5.81045	118.878	1.52e-08	2e-06
Gm715	-1.07938	1.0275	14.0302	0.00193627	0.0109142
4930524B15Rik	-1.08216	3.21564	18.5873	0.000612435	0.00454113
Efcab5	-1.08332	0.730228	12.3491	0.00311524	0.0156135
Sycp2	-1.095	4.86706	36.8173	2.12e-05	0.000360334
Fbxo47	-1.1031	3.76418	70.1918	4.72e-07	2.23e-05
Synpr	-1.10425	1.42876	26.4771	0.000118138	0.00131056
Xlr4b	-1.11542	3.60546	24.1776	0.000183986	0.00183616
Gbx2	-1.11629	2.63963	45.4126	6.52e-06	0.000150848
Arhgef33	-1.11917	1.05011	17.1799	0.000857428	0.00583805
Adarb1	-1.1202	4.99136	118.408	1.56e-08	2.02e-06
Gm14023	-1.12244	0.284406	10.9413	0.00476093	0.0214197
Chst7	-1.12302	0.718041	20.3076	0.000414077	0.00337807
Cdiptos	-1.12572	0.114534	13.7779	0.00207544	0.0115389
H4c9	-1.12712	5.59409	102.776	4.02e-08	3.63e-06
Ccdc181	-1.1313	4.10726	112.123	2.25e-08	2.68e-06
Gpr160	-1.13235	1.38295	18.7913	0.000584013	0.00439909
Sec1	-1.13355	3.26923	25.4863	0.000142524	0.00152069
Chrdl2	-1.13631	0.247244	12.9964	0.00258425	0.0135182
Lmntd2	-1.13742	3.01916	32.4634	4.16e-05	0.000593667
AU015836	-1.13966	3.84114	56.3477	1.82e-06	6.06e-05
Pramel1	-1.14086	4.3465	48.6104	4.39e-06	0.000111258
Cma1	-1.15016	1.97725	12.7538	0.00277012	0.0142601
Slc22a21	-1.15232	3.67228	77.2485	2.57e-07	1.41e-05
Nyx	-1.15324	0.381155	12.6034	0.002893	0.0147273
Adad1	-1.15507	3.01726	34.9369	2.81e-05	0.000446932
Atf7ip2	-1.16166	4.29614	73.9216	3.41e-07	1.74e-05
Btbd18	-1.16223	4.18607	43.3389	8.52e-06	0.000183267
Gm17266	-1.16732	2.64387	23.57	0.000207782	0.00202811
Entpd2	-1.17341	2.80421	40.7408	1.21e-05	0.000238035
Tcf24	-1.18712	2.40918	51.6924	3.06e-06	8.66e-05
Rhox13	-1.19832	1.01644	14.6536	0.00163577	0.00961958
Zfp872	-1.20082	1.97428	50.14	3.66e-06	9.8e-05
Mfsd13b	-1.20306	0.765163	17.9781	0.000707124	0.00506399
Msx1	-1.20847	5.58105	199.609	4.28e-10	1.85e-07
Dgkk	-1.21613	2.44695	45.243	6.66e-06	0.000152012
Car7	-1.22001	0.668265	13.246	0.00240775	0.0128113
Msh5	-1.22515	3.30299	45.2749	6.63e-06	0.000152012
Eaf2	-1.22627	1.77648	18.0559	0.00069415	0.00499395
Ccdc158	-1.22778	3.35804	48.6444	4.37e-06	0.000111001
Six2	-1.22925	0.225601	7.873	0.0132622	0.0459853
Psd	-1.23564	2.96527	40.9865	1.17e-05	0.000231956
Chadl	-1.2422	1.99959	38.1054	1.75e-05	0.000313367
Adam23	-1.2468	2.51371	54.398	2.26e-06	6.94e-05
Rhox7a	-1.24757	2.61814	68.6463	5.43e-07	2.47e-05
Ryr3	-1.25086	0.140253	16.2732	0.00107409	0.0069385
Ankrd29	-1.25778	2.81708	63.5262	8.78e-07	3.45e-05
Dmrta2	-1.25922	2.6587	36.9234	2.08e-05	0.000355979
Slc22a18	-1.26997	1.83061	22.1575	0.000277874	0.0025019
Ly6d	-1.28245	1.39165	17.4805	0.000796925	0.00555812
Zglp1	-1.28526	2.25707	30.6946	5.58e-05	0.000739008
Panx2	-1.28918	0.114269	10.8802	0.00485216	0.021734
Clhc1	-1.29772	0.167519	16.4946	0.00101594	0.00666252
Tesmin	-1.29842	3.79838	37.9841	1.78e-05	0.000317651
Fgfr3	-1.3063	4.61139	162.235	1.82e-09	4.89e-07
Boll	-1.31455	3.4835	50.8147	3.38e-06	9.25e-05
Cacna2d2	-1.31689	2.87015	56.2566	1.84e-06	6.06e-05
Doc2a	-1.33133	1.88093	41.8696	1.04e-05	0.000212053
Xlr4a	-1.33157	3.8294	120.546	1.39e-08	1.86e-06
H2-D1	-1.33336	2.44331	52.8037	2.69e-06	7.89e-05
Sox30	-1.33836	2.75034	56.1564	1.86e-06	6.09e-05
Baiap3	-1.34125	3.0059	84.8284	1.41e-07	9.4e-06
Cadps	-1.35257	1.05272	25.4087	0.000144663	0.00154004
Cpa1	-1.35344	2.26845	55.4706	2.01e-06	6.42e-05
Tex12	-1.35645	3.9491	45.0081	6.86e-06	0.000155424
1700013H16Rik	-1.36168	4.02593	81.2315	1.87e-07	1.15e-05
Dlgap2	-1.36267	1.23022	20.1047	0.000433175	0.00349542
Sycp3	-1.36485	5.74638	37.5616	1.9e-05	0.000330795
Shoc1	-1.37881	3.79144	43.2076	8.67e-06	0.000185621
Mcmdc2	-1.3932	2.01715	39.7662	1.38e-05	0.000263255
A930037H05Rik	-1.39697	2.24549	36.2794	2.29e-05	0.00038314
Fmr1os	-1.39728	0.50572	15.0604	0.00146838	0.00884753
Mgat5b	-1.39818	1.14467	26.8283	0.000110661	0.00124605
Gm15246	-1.4029	4.08254	64.0986	8.31e-07	3.32e-05
Tspear	-1.40715	0.49272	11.4558	0.0040653	0.0190543
Majin	-1.41276	2.82929	38.7671	1.59e-05	0.000292007
Chd5	-1.43501	3.97633	94.7808	6.86e-08	5.43e-06
Ifitm10	-1.4366	0.104538	15.8519	0.00119551	0.00752825
Ankrd31	-1.44186	3.61034	40.0551	1.33e-05	0.000255415
Ddx43	-1.44462	2.33568	34.1888	3.16e-05	0.000486324
Kdm4d	-1.44488	1.20017	44.2805	7.53e-06	0.000168188
Xlr	-1.44571	2.25396	78.439	2.34e-07	1.31e-05
Catspere2	-1.45285	0.418172	15.2303	0.00140428	0.00854081
Onecut3	-1.45645	0.757635	22.9993	0.000233355	0.00219015
Rnf212	-1.48814	1.1492	30.1956	6.08e-05	0.000789303
Hand1	-1.49143	0.476026	13.8846	0.00201522	0.0112824
Klhl35	-1.49337	1.306	38.2405	1.72e-05	0.000309954
A930017K11Rik	-1.49522	0.596184	20.082	0.000435378	0.00350765
Ccdc155	-1.50273	2.50506	45.2775	6.63e-06	0.000152012
Stk33	-1.51282	1.81948	37.5144	1.91e-05	0.000332277
Dscam	-1.52265	1.59403	47.8205	4.83e-06	0.000118833
Hmx1	-1.52862	0.734829	37.627	1.88e-05	0.000329664
Vipr2	-1.54236	1.4293	40.1718	1.31e-05	0.000252913
Phlda2	-1.54669	4.12714	139.665	5.1e-09	9.68e-07
Gm7972	-1.5521	5.30417	73.3919	3.56e-07	1.79e-05
2810459M11Rik	-1.56048	0.609817	32.2778	4.29e-05	0.000607629
M1ap	-1.56775	6.18839	62.4567	9.75e-07	3.76e-05
Agbl2	-1.57561	1.81185	67.9055	5.81e-07	2.56e-05
Il18	-1.58833	1.09925	33.6702	3.43e-05	0.000514785
Ccdc36	-1.59913	3.6668	48.0222	4.71e-06	0.000117165
Rab39	-1.5999	0.531234	19.6492	0.00047982	0.00377674
H3f4	-1.61327	6.26016	49.123	4.13e-06	0.000106332
Fam167a	-1.6234	0.729873	30.699	5.58e-05	0.000739008
Ccnb3	-1.62367	2.8648	42.1818	9.93e-06	0.000205338
Paqr9	-1.64203	2.17696	58.5878	1.44e-06	5.04e-05
BC051142	-1.65714	1.85399	20.9966	0.000356007	0.00300057
Tfap2a	-1.65935	0.012473	25.8697	0.000132468	0.00144036
Syce3	-1.66393	1.12289	27.5123	9.76e-05	0.00113937
Crb3	-1.66871	1.1836	35.0463	2.77e-05	0.000442404
Prss34	-1.67505	0.406079	11.7942	0.00367103	0.0176596
Hfm1	-1.67996	5.48741	123.252	1.19e-08	1.68e-06
Tgm1	-1.68919	1.36958	31.0417	5.27e-05	0.000708896
Gata2	-1.72155	5.41013	258.864	6.78e-11	4.6e-08
Tex101	-1.72331	4.82127	70.4072	4.63e-07	2.2e-05
Meioc	-1.72552	6.31984	81.1224	1.88e-07	1.15e-05
BC049762	-1.72864	0.767854	37.3681	1.95e-05	0.000336604
H2-K1	-1.76307	4.93361	78.8799	2.25e-07	1.28e-05
Ugt8a	-1.77166	4.82116	107.032	3.07e-08	3.12e-06
Frmpd3	-1.78322	1.53556	58.1703	1.51e-06	5.23e-05
Pparg	-1.80478	2.25592	36.4973	2.22e-05	0.000373022
Msx2	-1.8204	3.55105	203.95	3.68e-10	1.64e-07
Strip2	-1.84025	3.33371	127.38	9.54e-09	1.4e-06
Gm4969	-1.84345	5.93569	110.806	2.44e-08	2.78e-06
Inca1	-1.85356	2.99691	45.7533	6.24e-06	0.000145507
Unc13a	-1.88073	0.843014	16.299	0.00106713	0.00690887
Tc2n	-1.88304	2.67481	56.8336	1.73e-06	5.81e-05
Rad51ap2	-1.91748	2.58819	26.3775	0.000120363	0.001328
Cubn	-1.94572	3.0737	111.64	2.32e-08	2.73e-06
Terb1	-1.9637	3.68445	78.5552	2.31e-07	1.31e-05
Tex16	-1.98192	4.06785	105.1	3.47e-08	3.3e-06
Adra2c	-1.98278	0.458792	41.0909	1.15e-05	0.000229555
Spdya	-1.98805	3.64682	52.1981	2.88e-06	8.27e-05
Dlx3	-2.04188	3.32569	118.802	1.53e-08	2e-06
Figla	-2.04396	0.860969	23.5131	0.00021018	0.00203938
Tppp	-2.07692	2.54825	51.6378	3.08e-06	8.68e-05
H2-Ab1	-2.1126	1.89287	55.0409	2.1e-06	6.64e-05
Kcnq2	-2.13043	1.56175	51.5742	3.1e-06	8.72e-05
Prdm9	-2.1437	3.82135	53.1887	2.58e-06	7.64e-05
Zfp541	-2.15455	4.40867	106.926	3.09e-08	3.12e-06
Insm1	-2.24981	1.83044	90.9414	8.99e-08	6.71e-06
Cited1	-2.29365	3.48819	111.238	2.38e-08	2.77e-06
Tmem28	-2.31685	3.27135	147.436	3.52e-09	7.59e-07
Evx1os	-2.33198	0.267856	20.7057	0.000379319	0.00315228
Spata22	-2.33299	2.88525	85.972	1.3e-07	8.83e-06
Cdx2	-2.33599	3.38765	99.3708	5.03e-08	4.31e-06
Ankrd63	-2.40764	0.450443	39.4529	1.45e-05	0.000270985
Dmrtc2	-2.45453	4.1449	68.128	5.69e-07	2.52e-05
Rad21l	-2.50222	3.62714	51.9243	2.98e-06	8.46e-05
Meiob	-2.59552	2.4253	94.523	6.98e-08	5.5e-06
Lypd4	-2.71748	2.41799	68.6012	5.45e-07	2.47e-05
Gabra5	-2.90428	0.613236	74.0107	3.38e-07	1.74e-05
Mei1	-2.92604	3.45772	147.817	3.46e-09	7.57e-07
Sct	-3.03746	1.02603	74.3455	3.28e-07	1.69e-05
Fam90a1b	-3.07274	0.55899	99.0598	5.13e-08	4.35e-06
