# Supplementary material for: BMP and STRA8 act collaboratively to ensure correct mitotic-to-meiotic transition in the fetal mouse ovary
Source: Development. 2025 Feb 7;152(3):DEV204227. doi: 10.1242/dev.204227 (PMC11829761; doi:10.1242/dev.204227)
Supplement: Table S2. Enriched biological processes GO terms associated with the top 5 annotated clusters for differentially downregulated genes in Bmpr1a-cKO. [file develop-152-204227-TableS2.xlsx]

## Sheet: Table S2
Table S2. Enriched biological processes GO terms associated with the top 5 annotated clusters for differentially downregulated genes in Bmpr1a cKO.
Cluster enrichment score	no. of genes	Representative Biological Process term, p-value, no. of genes	other GO terms associated with the cluster	Genes in the cluster
12.5	130	Reproductive process, 6.11E-15, 107	GO:0051321~meiotic cell cycle, GO:0007283~spermatogenesis, GO:0048232~male gamete generation, GO:0007276~gamete generation, GO:0044702~single organism reproductive process, GO:0022414~reproductive process, GO:0000003~reproduction, GO:0019953~sexual reproduction, GO:0044703~multi-organism reproductive process, GO:0048609~multicellular organismal reproductive process, GO:0022412~cellular process in…	1700013H16RIK, ADAD1, ADARB1, ADGRB1, ADRA2C, AGO4, ANKRD31, ASB1, ATR, AU040320, BOLL, BTBD18, C8G, CALR3, CATSPER2, CATSPERE2, CCDC62, CCNB1IP1, CCNB3, CCND1, CCNE2, CDX2, CFAP54, CFAP61, CHD5, CITED1, CLGN, CNTD1, CUBN, CYP26B1, D1PAS1, DDX25, DEFB19, DLX3, DMC1, DMRTA1, DMRTA2, DMRTC2, EAF2, FIGLA, FOXC1, FOXL2, GATA2, GATA3, GLRB, H1F6, H2-D1, H2-K1, H2BC1, HAND1, HFM1, HMGCS2, HPN, ID4, IL1…
9.8	61	Meiotic cell cycle, 1.11E-21, 54	GO:0007129~synapsis, GO:0045143~homologous chromosome segregation, GO:0070192~chromosome organization involved in meiotic cell cycle, GO:0007127~meiosis I, GO:0007126~meiotic nuclear division, GO:0045132~meiotic chromosome segregation, GO:1903046~meiotic cell cycle process, GO:0007140~male meiosis, GO:0007131~reciprocal meiotic recombination, GO:0035825~reciprocal DNA recombination, GO:0098813~nu…	1700013H16RIK, AGO4, ANKRD31, BOLL, BTBD18, CCNB1IP1, CCNB3, CCNE2, CLGN, CNTD1, CYP26B1, D1PAS1, DMC1, DMRTC2, DPF3, EML3, ESCO2, FGFR3, HFM1, M1AP, MAEL, MAJIN, MCMDC2, MEI1, MEI4, MEIOB, MEIOC, MOV10L1, MSH4, MSH5, MSX1, MSX2, PPARG, PRDM9, PRKN, PRR19, RAD21L, RNF212, SHOC1, SIRT7, SMC1B, SPATA22, SPDYA, STAG3, SYCE1, SYCE3, SYCP2, SYCP3, TDRD9, TERB1, TERB2, TESMIN, TEX12, TEX15, XLR, XLR4A,…
5.06	44	Germ cell development, 3.86E-12, 40	GO:0007292~female gamete generation, GO:0048477~oogenesis	1700013H16RIK, ADAD1, AU040320, CATSPER2, CATSPERE2, CCDC62, CCNB1IP1, CFAP61, CHD5, DDX25, DMC1, DMRTA1, DMRTA2, DMRTC2, FIGLA, FOXL2, H2BC1, HFM1, M1AP, MAJIN, MCMDC2, MEI1, MEI4, MEIOC, MOV10L1, MSH4, MSH5, PACRG, PFN4, PRDM9, SOX30, SPDYA, SYCP3, TAF4B, TAF7L, TDRD7, TERB2, XLR, XLR4A, XLR4B, XLR4C, YBX2, YTHDC2, ZGLP1
3.66	287	Cell differentiation, 1.35E-7, 190	GO:0032501~multicellular organismal process, GO:0044767~single-organism developmental process, GO:0032502~developmental process, GO:0048869~cellular developmental process, GO:0048856~anatomical structure development	1700013H16RIK, ABCA2, ABCA3, ABCD1, ACER3, ADAD1, ADARB1, ADGRB1, ADGRB3, ADRA1A, ADRA2C, AGO4, ALX1, APCDD1, ASB1, ASF1B, ATR, AU040320, B3GAT1, BACE2, BAIAP3, BARX1, BHLHE41, BOLL, BRSK2, BSN, BTBD18, CACNA1I, CACNA2D2, CALR3, CAPRIN2, CASZ1, CATSPER2, CATSPERE2, CBLN1, CBR3, CCDC62, CCN2, CCNB1IP1, CCND1, CDX2, CFAP410, CFAP54, CFAP61, CHADL, CHD5, CHRD, CHRDL2, CITED1, CLGN, CMA1, CNTD1, COBL…
3.3	9	Double-strand break repair involved in meiotic recombination, 3.46E-05, 6	GO:0044821~meiotic telomere tethering at nuclear periphery, GO:1990918~double-strand break repair involved in meiotic recombination, GO:0034398~telomere tethering at nuclear periphery, GO:0045141~meiotic telomere clustering, GO:0090220~chromosome localization to nuclear envelope involved in homologous chromosome segregation, GO:0034397~telomere localization, GO:0097240~chromosome attachment to th…	DMC1, MAJIN, MCMDC2, MEI1, PRDM9, RAD21L, SPDYA, TERB1, TERB2
