# Supplementary material for: BMP and STRA8 act collaboratively to ensure correct mitotic-to-meiotic transition in the fetal mouse ovary
Source: Development. 2025 Feb 7;152(3):DEV204227. doi: 10.1242/dev.204227 (PMC11829761; doi:10.1242/dev.204227)
Supplement: Table S3. Enriched biological processes GO terms associated with the top 5 annotated clusters for differentially upregulated genes in Bmpr1a-cKO. [file develop-152-204227-TableS3.xlsx]

## Sheet: Table S3
Table S3. Enriched biological processes GO terms associated with the top 5 annotated clusters for differentially upregulated genes in Bmpr1a cKO.
Cluster enrichment score	no. of genes	Representative Biological Process term, p-value, no. of genes	other GO terms associated with the cluster	Genes in the cluster
2.97	171	Reproductive process, 3.71E-06, 111	GO:0000003~reproduction, GO:0044702~single organism reproductive process, GO:0051704~multi-organism process, GO:0019953~sexual reproduction, GO:0044703~multi-organism reproductive process, GO:0007276~gamete generation, GO:0003006~developmental process involved in reproduction	ABCC8, ABCD2, ACE, ACTR3, ADA, AFP, AIM2, ALPL, APOB, ARG1, ARID4A, ASCL2, AURKA, AURKC, B4GALNT1, BAX, BIK, BMP7, BUB1B, BUB3, C3, C5AR1, C8B, CALCOCO2, CBS, CBX7, CCL25, CCNB1, CCNF, CCT6A, CCT8, CD84, CD9, CDC20, CDC25C, CDC73, CDH1, CHD1, CIT, CKS2, DAZL, DDIAS, DDX3X, DLEC1, DMRT1, DMRT3, DMRTB1, DND1, DYNLT1A, E2F7, E2F8, EGR1, ESR1, ESRRB, ETV5, FANCD2, FBXL2, G3BP1, GAS2L3, GBP9, GGT1, GL…
2.82	383	Multicellular organismal process, 1.15E-04, 368	GO:0044707~single-multicellular organism process, GO:0032502~developmental process, GO:0044767~single-organism developmental process, GO:0030154~cell differentiation, GO:0048468~cell development	ABCB1B, ABCC8, ABCD2, ABCG1, ACE, ACSL3, ACTN1, ACTN2, ACTR3, ADA, ADAP2, AFAP1L2, AFP, AIM2, AKAP1, AKAP6, ALB, ALPL, APOB, ARG1, ARID4A, ARRDC3, ASCL2, ASNS, ATIC, ATP2A1, ATP6V0A4, ATP6V1B2, AURKA, AURKB, AURKC, B4GALNT1, B4GALNT2, B4GALT6, BAX, BEND6, BICC1, BIK, BMP7, BVES, C1QA, C1QB, C1QC, C1QL1, C3, C3AR1, C5AR1, CACNA1A, CAMK1D, CAPG, CBS, CBX7, CCNA2, CCNB1, CCNF, CCSAP, CD276, CD7, CD8…
2.9	24	Stem cell population maintenance, 4.95E-04, 24	GO:0098727~maintenance of cell number	ARID4A, ASCL2, BMP7, CDC73, DPPA2, ESRRB, FANCD2, GNL3, HESX1, IGF2BP1, KIT, MTF2, NANOG, PADI4, POU5F1, PRDM14, RIF1, SALL1, SMC1A, SOX2, TCL1, TET1, TUBA3B, ZIC3
2.72	132	Cell proliferation, 1.56E-04, 126	GO:0042127~regulation of cell proliferation	ABCB1B, ABCC4, ABCC8, ACE, ADA, ANKRD45, ARG1, ASCL2, BAX, BMP7, C3AR1, C5AR1, CCNA2, CCNB1, CD276, CD9, CDC20, CDC73, CDCA7, CDH1, CDH13, CDK1, CKS2, CLDN3, COL9A1, CORO1A, DLEC1, DMRT1, DPPA2, E2F7, E2F8, EEF1E1, EGLN3, EGR1, ENPP3, EPCAM, EPHA4, ERBB3, ESR1, ESRP1, ESRRB, ETV4, ETV5, FAM83A, FAM83B, FBXO2, FXYD2, FZD6, GCNT2, GLI1, GM128, GNL3, GPLD1, GRHL2, GSTP1, GSTP2, HAPLN3, HPSE, IFITM3,…
2.56	123	mitotic cell cycle , 1.51E-04, 76	GO:0007067~mitotic nuclear division, GO:0000070~mitotic sister chromatid segregation, GO:0000280~nuclear division, GO:0051301~cell division, GO:0048285~organelle fission, GO:1903047~mitotic cell cycle process, GO:0007059~chromosome segregation, GO:0044770~cell cycle phase transition,GO:0044772~mitotic cell cycle phase transition, GO:0022402~cell cycle process, GO:0007049~cell cycle, GO:0010564~re…	1700018B24RIK, ABCB1B, ACTR3, AFAP1L2, ASNS, AURKA, AURKB, AURKC, BMP7, BUB1B, BUB3, CCNA2, CCNB1, CCNF, CCSAP, CDC20, CDC25C, CDC27, CDC73, CDCA5, CDK1, CENPA, CENPI, CENPT, CHAF1B, CIT, CKS2, DAZL, DDIAS, DDX3X, DMRT1, DNMT3B, DPPA3, DYRK3, E2F7, E2F8, EFHC2, ESR1, ESRRB, ETV5, EXOC6, EZR, FANCD2, FBXL12, FIGN, GLI1, GNAI1, GNL3, GNL3L, GTF2B, HDAC8, IQGAP2, IQGAP3, IRGM2, KAT2B, KIF14, KIF18B,…
