# Supplementary material for: BMP and STRA8 act collaboratively to ensure correct mitotic-to-meiotic transition in the fetal mouse ovary
Source: Development. 2025 Feb 7;152(3):DEV204227. doi: 10.1242/dev.204227 (PMC11829761; doi:10.1242/dev.204227)
Supplement: Table S4. Differentially expressed genes in E14.5 Bmpr1a-cKO and/or Stra8-null ovaries. [file develop-152-204227-TableS4.xlsx]

## Sheet: Table S4
Table S4. Differentially expressed genes in E14.5 Bmpr1a-cKO and/or Stra8-null ovaries.
Bmpr1a cKO	Stra8 null	total	genes
down	down	192	1700013H16Rik, 2310061I04Rik, 4930432K21Rik, 4930524B15Rik, 6430548M08Rik, A930037H05Rik, Acer3, Acss2, Adarb1, Afmid, Ago4, Aifm3, Angel1, Asb1, Asf1b, Atf7ip2, Atr, AU040320, Baiap3, Baz1a, BC051142, Boll, Calr3, Caprin2, Cbwd1, Ccdc155, Ccdc158, Ccdc181, Ccdc36, Ccdc73, Ccdc92, Ccnb3, Ccne2, Cdkl2, Cfap61, Chchd6, Chd5, Cited1, Cntd1, Crebl2, Cyld, Cystm1, D1Pas1, Ddb2, Ddx10, Ddx43, Dip2c, Dm…
down	n/a	408	BC049762, 1700052K11Rik, 1700095J03Rik, 2810459M11Rik, 4930451G09Rik, 6330418K02Rik, 9330102E08Rik, 9530026P05Rik, A430046D13Rik, A930017K11Rik, Abca2, Abca3, Abcb9, Abcc10, Abcd1, Adad1, Adam23, Adamdec1, Adgrb1, Adgrb3, Adra1a, Adra2c, Agbl2, AI854703, Akr1cl, Aldh1b1, Alx1, Ankrd29, Ankrd31, Ankrd34b, Ankrd35, Ankrd63, Ap5b1, Apcdd1, Arhgap20, Arhgef33, Armh4, AU015836, AW046200, B3gat1, Bace2…
n/a	down	175	1700001L05Rik, 4933404O12Rik, 4933427D06Rik, 8030474K03Rik, Alkbh5, Alms1, Ankhd1, Ankrd49, Arfgef2, Arhgap33, Armcx5, Arpc1a, Atm, Atp6v0e2, Atpaf2, BC055324, Bin2, Brap, Brca2, Btbd10, Bub1, C2cd6, Capg, Ccdc138, Ccdc18, Ccdc25, Ccp110, Cdc45, Cdc7, Cdk11b, Cdkn2a, Cep55, Ciao1, Cinp, Clspn, Cog6, Cstf2, Cutc, Cyct, Cyp2r1, D630045J12Rik, Dck, Dcps, Depdc5, Dgat2, Dnajc5g, Dsn1, Dxo, Echdc1, Ec…
up	up	51	Abcg1, Actn2, Ap3b2, Calcoco2, Cdh1, Cpsf4l, D030028A08Rik, Ddx58, Dppa2, Dppa3, Dppa4, Egr1, Elovl6, Enc1, Enpp3, Esrrb, Etv5, Foxh1, Foxr1, Gdf3, Grhl3, Gstm3, Igsf21, Itgb3, Kit, Kndc1, Liph, Mbp, Nanog, Ncmap, Nr1d1, Nr5a2, Pcnx2, Pfkfb3, Plcg2, Pou5f1, Prdm14, Ptpn22, Rab27a, Six4, Sox2, Tbx4, Tcl1, Tdh, Tet1, Trib3, Utf1, Vrtn, Zfp296, Zic3, Zswim1
up	n/a	789	1700018B24Rik, 1700019A02Rik, 2010300C02Rik, 2310040G24Rik, 2410003L11Rik, 2410141K09Rik, 2610318N02Rik, 2700038G22Rik, 2900026A02Rik, 4930461G14Rik, 4930594C11Rik, 5430416N02Rik, 5730405O15Rik, 6330549D23Rik, 6430571L13Rik, A4galt, A830018L16Rik, AA465934, AB124611, Abcb1b, Abcc4, Abcc8, Abcd2, Acap2, Ace, Acnat1, Acot11, Acsl3, Actn1, Actr3, Ada, Adamts14, Adap2, Adat1, Adgre1, Afap1l2, Afp, AI…
n/a	up	26	AU015836, 1700019D03Rik, Cav1, Ccdc3, Ccn2, Cubn, Gjb3, Grik3, Grk3, Hal, Klf5, Lhx1, Lin28a, Lrrc8d, Mogat2, Pecam1, Prdm1, Runx1t1, Sall4, Slc2a3, Slc9a3r1, Slco5a1, Sptbn2, St3gal5, Tfap2c, Tigar
