# Supplementary material for: BMP and STRA8 act collaboratively to ensure correct mitotic-to-meiotic transition in the fetal mouse ovary
Source: Development. 2025 Feb 7;152(3):DEV204227. doi: 10.1242/dev.204227 (PMC11829761; doi:10.1242/dev.204227)
Supplement: Table S5. Differential gene expression result for E14.5 Stra8-null vs WT control ovaries. [file develop-152-204227-TableS5.xlsx]

## Sheet: Table S5
Table S5. Differential gene expression result for E14.5 Stra8-null vs WT control ovaries.
	logFC	logCPM	F	PValue	FDR
Kcnk9	4.09699	0.367666	8.8453	0.0121414	0.138503
Dbh	3.47202	0.477227	9.06127	0.0113691	0.133792
Nefl	3.26302	1.67838	7.93725	0.0161545	0.160119
Nefm	2.34522	1.9232	7.40518	0.0192397	0.174368
Cpsf4l	2.10032	2.53872	65.1717	4.60032e-06	0.00331404
Ttn	2.03246	5.93462	12.1825	0.0047612	0.0829722
Ptpn22	2.01771	0.926121	24.6812	0.000374022	0.020549
Prph	2.00782	1.30507	7.46388	0.0188668	0.172652
Cfap52	1.98071	0.57772	7.74011	0.0172236	0.166126
Svopl	1.97757	0.17339	10.3275	0.00785268	0.109029
Prdm14	1.91921	2.865	52.0401	1.37221e-05	0.00467919
Kndc1	1.89928	2.35535	36.166	7.36531e-05	0.00903755
Slc13a4	1.86867	1.25708	13.6458	0.00330538	0.0660655
Lncenc1	1.84643	0.924381	7.59112	0.0180877	0.169937
Vrtn	1.83184	2.17822	34.5676	8.99796e-05	0.00999766
Hsd3b6	1.81002	0.719265	5.00099	0.0460753	0.271923
Igsf21	1.7736	1.11292	29.0717	0.000190043	0.0138469
Slc15a1	1.74728	1.17332	15.8187	0.00200249	0.0503395
Myh3	1.74343	3.2484	10.3267	0.00785456	0.109029
Epp13	1.71072	0.932941	12.7867	0.00408315	0.074925
Akap6	1.66083	1.33607	6.78715	0.0237504	0.192721
Grhl3	1.61241	1.87416	48.1936	1.97492e-05	0.00558001
Dcx	1.60906	1.30315	12.5287	0.00435766	0.0779352
Stmn2	1.58597	1.92822	8.859	0.0120907	0.138147
Hal	1.53787	0.831938	21.9318	0.000597983	0.0246846
Tcl1	1.52824	3.13051	58.4035	7.87208e-06	0.00386525
Ncmap	1.51692	1.40673	23.5686	0.00045014	0.0220041
Nanog	1.49149	3.18452	22.9807	0.000497664	0.0228004
Calcoco2	1.4862	2.96833	25.601	0.000322348	0.0187961
Dnah6	1.48416	1.0529	9.67304	0.0094778	0.120923
Scn5a	1.47003	1.15731	10.743	0.00699184	0.102955
Eya1	1.43112	0.734065	7.80407	0.0168678	0.164153
Vil1	1.42371	0.640304	7.91307	0.0162813	0.160773
Rimbp2	1.39244	1.20839	14.6313	0.00261861	0.0583747
Umodl1	1.37357	0.0305594	13.8609	0.00313896	0.0644743
Tubb3	1.37105	2.39203	6.22695	0.0289692	0.213911
Chga	1.36667	0.941354	7.47544	0.0187944	0.172213
Garem2	1.35858	0.358848	11.129	0.00629051	0.0977252
Khdc1a	1.34899	0.82571	13.4115	0.00349874	0.0687696
Sstr2	1.33909	0.284459	10.1402	0.00828158	0.112583
Esrrb	1.33844	4.50388	48.4761	1.92127e-05	0.00558001
Hbb-bh1	1.33119	1.98905	6.46251	0.0266229	0.204619
Rundc3a	1.32288	1.3948	12.3055	0.00461295	0.0811637
Tfap2c	1.31361	4.32297	44.439	2.88585e-05	0.00672678
Ap3b2	1.29942	5.35518	81.6475	1.48737e-06	0.00204287
Cntn2	1.29515	0.359721	10.9043	0.00668797	0.100291
Prr15l	1.295	0.273037	9.07293	0.0113291	0.133666
Slc15a2	1.29421	1.4938	2.16768	0.167851	0.498327
Utf1	1.25898	4.87154	66.4885	4.16713e-06	0.0032668
Chrnb2	1.25433	0.393028	6.11095	0.0302152	0.219438
Lhx1	1.25349	1.49182	21.1338	0.000690468	0.0266937
Atp2a1	1.24913	0.399999	9.14035	0.0111009	0.132081
Ddx58	1.24456	5.32924	38.0306	5.88128e-05	0.00846844
Trp73	1.23784	1.00008	12.6979	0.00417525	0.0755346
Cntnap2	1.23762	0.574805	8.27277	0.0145107	0.151277
Gdf3	1.22996	1.63363	24.2369	0.000402447	0.0211112
Cdh1	1.2281	4.21703	43.6534	3.1345e-05	0.00691108
Actn2	1.21019	2.04825	24.1317	0.000409549	0.0213252
Scn3a	1.20806	0.436096	5.82622	0.0335564	0.230533
Nfasc	1.20387	1.47024	10.0887	0.00840435	0.113193
Tnfrsf13b	1.19791	0.667256	8.26948	0.0145258	0.151277
Ggt1	1.19504	1.49736	15.23	0.00228363	0.0541385
Trib3	1.18941	3.13177	27.9258	0.00022505	0.0153559
Gap43	1.16899	1.18871	4.54268	0.0554606	0.296778
Hba-x	1.15805	5.03415	5.55235	0.0371966	0.243226
Zfp750	1.14796	0.743709	13.9199	0.003095	0.0639043
Draxin	1.14721	0.696012	5.27826	0.0413249	0.257042
Zfp296	1.13911	1.26258	15.9205	0.00195809	0.0496283
Soga3	1.13711	0.626935	9.89703	0.00888035	0.116521
Acot3	1.13422	0.451757	7.27359	0.0201079	0.178118
Gm1141	1.12738	2.27079	6.76509	0.0239335	0.193429
Ffar2	1.11893	0.089009	5.76746	0.0343	0.232586
Dppa2	1.1162	2.48086	32.0941	0.00012446	0.0113196
Mapt	1.11304	1.90017	11.7433	0.0053383	0.0883104
Cubn	1.11264	3.88174	18.0429	0.00125115	0.037805
Prdm1	1.09829	4.42319	30.1251	0.000163386	0.0132275
Dppa3	1.09808	5.20609	38.4915	5.57058e-05	0.008323
Pik3c2g	1.08732	0.0829306	9.28793	0.0106203	0.128489
Miat	1.08101	0.656581	7.57447	0.0181875	0.170301
Map6	1.08002	0.406686	2.2406	0.161442	0.490233
1700019D03Rik	1.07738	2.09732	18.9016	0.00105393	0.0338441
Ccdc3	1.07556	1.67132	22.1884	0.000571396	0.0240779
Hhip	1.07417	1.04087	6.6767	0.0246841	0.195402
Hbb-y	1.06906	7.34744	7.3848	0.0193712	0.174551
Shld3	1.06609	0.541966	6.30565	0.0281588	0.210605
Akr1c13	1.05712	0.440263	5.23286	0.0420607	0.259746
Zic3	1.05569	2.93348	25.6322	0.00032075	0.0187805
L1cam	1.0495	1.07786	2.17342	0.167335	0.497632
Slc25a35	1.04485	0.183302	6.20297	0.0292217	0.214633
Slc2a12	1.04387	1.0396	5.94088	0.0321602	0.225489
Ascl2	1.0429	1.27146	13.8622	0.00313792	0.0644743
Tbx4	1.04237	3.57113	31.8633	0.00012841	0.0114946
Slc28a1	1.02919	0.616959	5.21491	0.0423561	0.260182
Six1	1.02894	1.93967	14.0273	0.00301691	0.0634695
Spag16	1.02413	0.677765	4.25235	0.0626127	0.31532
Nr5a2	1.01522	2.96487	40.813	4.27036e-05	0.00782586
D7Ertd143e	1.01269	0.476234	6.35114	0.0277027	0.20907
Gm26760	1.01129	0.537781	4.96962	0.0466532	0.27339
Cav1	1.00929	7.21568	36.2271	7.31017e-05	0.00903755
Trim67	1.00335	0.167366	1.48844	0.24696	0.58995
Six4	1.00129	4.74799	37.7732	6.06371e-05	0.0085565
Gstm3	1.00002	2.49088	23.0031	0.00049575	0.0228004
AU018091	0.999979	1.31027	12.1556	0.00479427	0.0833153
Foxr1	0.988076	3.30383	19.7713	0.000890439	0.0307965
Sall4	0.985511	6.90044	41.9948	3.74718e-05	0.00766325
Snhg15	0.979204	1.50132	11.7283	0.00535932	0.0884507
Mapk4	0.966059	1.15957	8.33809	0.0142142	0.149796
Mpped1	0.96287	2.18004	3.8732	0.0737218	0.34052
Pqlc3	0.961145	0.483724	4.97835	0.0464915	0.273351
Isl2	0.953983	1.49555	9.07883	0.0113089	0.133666
Wnt3	0.947782	0.607038	7.75313	0.0171505	0.165647
Ovol2	0.945428	0.353333	6.96719	0.0223172	0.187315
Hoga1	0.942682	0.937116	6.52607	0.0260292	0.20148
Mogat2	0.937884	2.41089	31.0451	0.000143647	0.0121377
Pvt1	0.937244	0.970795	6.70455	0.0244447	0.195041
Map7d3	0.936056	1.52375	14.7998	0.00251879	0.0571636
Prelid3a	0.935378	0.681685	6.11392	0.0301826	0.219426
Gabra1	0.93497	0.58793	6.86782	0.0230951	0.189697
1110002J07Rik	0.929489	2.04214	8.89157	0.0119708	0.137446
Dppa4	0.928345	4.08821	34.2203	9.40703e-05	0.0101107
Pla2g10	0.92366	0.762322	4.26475	0.0622852	0.314701
Rtn1	0.92356	1.53032	4.1585	0.0651611	0.321275
Mgarp	0.921373	0.496458	9.62466	0.00961302	0.122097
Grid2	0.920975	0.133719	3.98828	0.0701128	0.331378
Aass	0.919032	2.88824	12.8098	0.00405957	0.0747842
Gfra1	0.917971	0.29704	2.67731	0.12892	0.44117
Glb1l3	0.91477	0.624203	4.29475	0.0615012	0.313075
Dach2	0.912045	0.671554	10.4335	0.00762165	0.107549
Liph	0.910643	3.11042	26.5684	0.000276812	0.0172075
Itgb3	0.907395	5.34505	26.1149	0.000297145	0.0179288
Enpp3	0.907036	3.20266	23.8632	0.000428336	0.021833
Acsbg3	0.904673	1.00554	6.04812	0.030917	0.221796
Enc1	0.904361	5.14595	38.7968	5.37542e-05	0.008323
Gal3st3	0.900329	2.70614	14.0234	0.00301974	0.0634695
Nr1d1	0.899963	2.4027	16.9394	0.00157221	0.0436265
Cdh15	0.895416	1.56159	10.3752	0.0077477	0.10846
Col5a3	0.892262	1.90135	15.5899	0.00210663	0.0514061
Slc18a2	0.889831	0.221815	4.19838	0.0640631	0.319186
Lin28a	0.886425	6.51515	27.2288	0.000250054	0.0163351
Csmd3	0.886152	0.299476	8.25748	0.0145812	0.151554
Pfkfb3	0.88604	4.35206	39.3997	5.01299e-05	0.008323
Foxh1	0.882534	3.27665	20.9365	0.000715881	0.0272286
Gjb3	0.871846	3.92191	24.8995	0.000360928	0.0202106
Cnnm1	0.871011	0.758972	4.3506	0.0600736	0.309142
Galnt3	0.868497	0.153873	5.44594	0.0387376	0.249112
Klhdc8a	0.864473	0.258137	4.98955	0.0462851	0.272705
Onecut2	0.864359	0.113739	2.38524	0.149627	0.474042
Dusp4	0.851412	2.94593	14.5985	0.00263861	0.0587279
Pou2f2	0.84948	0.268522	4.347	0.0601643	0.309158
Rab27a	0.847649	3.29754	25.919	0.00030647	0.0181662
Gipc3	0.841486	0.436989	6.18672	0.0293943	0.215472
Ptprz1	0.840642	1.83137	9.71547	0.00936105	0.120506
Ppm1h	0.83541	3.65244	11.9231	0.00509248	0.0861649
Plaur	0.831374	0.178015	6.4393	0.0268437	0.205588
Sox2	0.827454	4.7593	21.403	0.00065751	0.0258444
Gm9958	0.825433	0.174051	6.1478	0.0298126	0.217893
AF357359	0.824787	2.2494	9.59378	0.00970054	0.122651
D030028A08Rik	0.824217	2.55625	20.4948	0.000776835	0.0287714
Tdh	0.816796	4.81113	33.7411	0.000100077	0.0103097
Etv5	0.814707	5.58511	50.4253	1.59434e-05	0.00519335
Fam89a	0.814001	0.133757	4.91054	0.0477656	0.277095
Pou3f1	0.813827	1.56486	4.90011	0.0479653	0.277546
Adhfe1	0.811513	0.960493	7.68637	0.0175295	0.167115
Cyp27a1	0.811383	0.792273	4.07867	0.0674285	0.326521
Myom1	0.808277	1.3817	8.55757	0.0132695	0.144746
Grm4	0.808036	2.60808	13.7311	0.00323815	0.065266
Fam169b	0.807224	1.93599	11.0198	0.00647999	0.0992825
AU015836	0.80226	4.13472	29.6105	0.000175818	0.0135511
Slc16a5	0.801247	0.0868179	2.7437	0.124726	0.434398
Pdyn	0.799989	1.06804	5.62842	0.0361398	0.239252
Amn	0.799658	0.0431944	2.0061	0.18326	0.516204
Spock1	0.795601	0.486026	3.75144	0.0777902	0.350031
Pcnx2	0.794834	2.84425	17.4465	0.0014139	0.0408006
Elavl3	0.794469	0.214807	0.940823	0.352084	0.677516
Pipox	0.793661	1.64157	14.1982	0.00289737	0.0615734
Gm32856	0.793385	2.17834	10.7366	0.00700421	0.102955
Phf11d	0.790465	1.49059	5.74203	0.0346279	0.233573
St3gal5	0.787685	6.39981	20.6814	0.000750374	0.0283116
Actc1	0.786703	2.70933	1.6228	0.22792	0.568431
Cldn3	0.785699	0.493283	5.81018	0.0337574	0.23111
Otoa	0.784616	-0.00703413	3.2055	0.0998068	0.39316
AA543186	0.77529	0.293206	4.93408	0.0473185	0.2758
Mbp	0.774371	4.66544	31.0769	0.000143016	0.0121377
Klf5	0.772604	3.78329	20.4637	0.000781357	0.0288226
Henmt1	0.772234	0.161821	2.6217	0.132571	0.446896
Mapk8ip2	0.766596	2.07687	12.5531	0.00433087	0.0777519
Cabp7	0.765689	1.25495	5.58476	0.0367418	0.241708
Shfl	0.761836	1.52862	11.077	0.00637986	0.0984879
Sash3	0.760958	0.541311	5.07517	0.0447427	0.268095
Rfx8	0.760459	0.39717	2.57868	0.135484	0.451537
Plcg2	0.759312	6.20637	20.116	0.000834036	0.0299746
Dll1	0.756552	3.83657	9.01512	0.0115291	0.13463
Pcolce2	0.755929	0.486643	3.11548	0.104142	0.400749
Trpv4	0.751109	1.10243	8.28259	0.0144657	0.151277
Gimap5	0.750534	1.13963	9.08485	0.0112883	0.133666
Acat3	0.750284	0.203391	2.25534	0.160185	0.488729
Gjb4	0.745542	0.625227	3.44214	0.0894302	0.374276
6330549D23Rik	0.744989	0.394698	5.0453	0.0452736	0.269395
Kif5c	0.744608	3.19103	8.47671	0.0136086	0.14685
Myh7	0.744098	1.76524	4.03255	0.0687822	0.329533
Egr1	0.7437	3.1285	21.8177	0.000610266	0.0249608
Otulinl	0.742375	1.37847	7.06428	0.0215872	0.18417
Irf6	0.740426	2.3165	8.59086	0.0131328	0.14444
Diras2	0.739173	0.0303303	2.76507	0.123412	0.432127
1700007K13Rik	0.737992	0.71565	5.60476	0.0364646	0.240557
Pou2f3	0.737105	0.764503	7.01406	0.0219611	0.186011
Slc15a3	0.735162	0.847939	3.73233	0.0784535	0.351417
Fzd10	0.732398	4.09399	11.8226	0.00522825	0.0874121
Grik3	0.731002	4.39503	27.9195	0.000225262	0.0153559
Necab2	0.729508	3.197	15.4392	0.00217872	0.0523746
Slc2a3	0.726629	4.95871	39.1754	5.14439e-05	0.008323
Igfbpl1	0.724664	2.6655	9.36953	0.0103652	0.127107
Rgs9bp	0.724471	1.33551	9.91654	0.00883044	0.116341
Acot4	0.724396	0.0479392	3.83763	0.0748827	0.343279
Naip5	0.722471	0.542013	4.44642	0.0577165	0.302883
Nap1l2	0.72053	0.882805	6.76226	0.0239571	0.193508
Rps23rg1	0.719479	0.449502	5.44175	0.0387999	0.249112
Nlrp4c	0.718926	3.30446	4.78611	0.0502147	0.283955
Chst4	0.71831	0.732209	3.10428	0.104697	0.401791
Ccdc60	0.71516	0.738232	5.93818	0.0321923	0.225489
Ccn2	0.712252	3.20549	29.1519	0.00018784	0.0138469
Tspan1	0.711058	0.196845	4.37585	0.0594412	0.307807
Tgm3	0.710244	0.717369	5.21083	0.0424236	0.26031
Dpp6	0.703019	0.806146	4.89364	0.0480896	0.27777
Isl1	0.701939	0.44714	1.21254	0.29341	0.630962
Sox15	0.70145	0.897974	3.83893	0.07484	0.343213
Phox2a	0.697407	0.666884	2.46728	0.143411	0.464791
Nxf3	0.695299	0.642369	4.12186	0.0661899	0.323275
Elavl4	0.694829	0.513528	1.97706	0.18622	0.519625
Bhlha15	0.694088	0.4828	2.99251	0.110447	0.411074
Rhag	0.693945	2.9975	2.88801	0.116182	0.420376
Zfp493	0.69334	1.65062	5.93761	0.032199	0.225489
Tox	0.693061	0.060848	3.38746	0.091705	0.377935
Porcn	0.691995	4.29409	11.8962	0.00512842	0.0863267
Islr2	0.690006	2.05545	5.0833	0.0445994	0.267691
Cdx2	0.689876	4.00224	7.71148	0.0173858	0.166647
Megf11	0.68955	0.457261	2.88932	0.116108	0.420376
C3ar1	0.689186	2.03665	6.96585	0.0223275	0.187315
Pacsin1	0.686077	1.67953	6.58164	0.025523	0.199201
Tmem178b	0.685366	1.40953	4.22287	0.0633998	0.317359
Angptl1	0.683453	0.58391	4.90573	0.0478574	0.277337
Trh	0.681691	0.132612	2.42599	0.146498	0.468654
Plac1	0.679681	1.2798	7.13199	0.0210948	0.182395
Zfp455	0.678972	1.2922	6.92283	0.0226605	0.188368
Ankrd45	0.676409	1.96682	6.43556	0.0268795	0.205588
Mmp9	0.673408	0.335932	4.19478	0.0641612	0.319186
Ifit3	0.672745	0.0683985	1.86803	0.197904	0.535911
Cbs	0.67225	1.85993	9.05876	0.0113777	0.133792
Slc7a11	0.671977	1.52477	6.02838	0.0311415	0.222302
Bend6	0.671778	0.317543	2.44597	0.144994	0.466986
Enpp6	0.66735	1.71748	7.15153	0.0209553	0.181756
Cdh4	0.667058	1.92866	9.60478	0.00966926	0.122651
Zfp459	0.665708	1.69064	4.16243	0.0650518	0.321109
Slc1a2	0.665659	1.76499	6.78102	0.0238011	0.192914
Gm32885	0.665318	0.493325	3.50184	0.0870253	0.369493
Crmp1	0.664799	2.69813	3.7034	0.0794705	0.353756
4930461G14Rik	0.662738	0.381401	3.77125	0.07711	0.34868
Adamts18	0.662553	0.245225	2.99215	0.110466	0.411074
Sel1l3	0.66157	2.30154	6.79535	0.0236829	0.192383
Pcdh10	0.659482	0.94247	4.19016	0.0642876	0.319311
Dennd1c	0.658953	1.97679	5.7424	0.0346232	0.233573
L1td1	0.657034	2.71374	6.06438	0.0307336	0.221058
Ttpa	0.656605	0.623137	4.5052	0.0563261	0.299254
Has3	0.655476	2.08527	10.5849	0.00730553	0.105085
Mfsd7a	0.654998	0.609239	4.34622	0.0601841	0.309158
Sptbn2	0.654633	7.12333	20.0683	0.00084159	0.0301413
Gimap9	0.653799	2.0713	11.4733	0.00573413	0.0918703
Mapk10	0.652959	0.596576	1.8854	0.195979	0.532742
Zswim1	0.650621	3.84491	17.3349	0.00144708	0.0410295
Grem2	0.64938	2.25239	6.97633	0.0222472	0.187086
Btn2a2	0.647516	0.241264	4.38182	0.0592929	0.307566
Synpo2l	0.645988	0.274052	2.46711	0.143424	0.464791
Frrs1l	0.643075	1.13414	4.86772	0.0485917	0.27964
Elovl6	0.642669	5.47077	54.9714	1.0552e-05	0.00437937
Acta1	0.641558	2.19535	0.943389	0.351454	0.677139
Gcnt2	0.641487	3.29015	14.4037	0.00276094	0.0598458
Adcy5	0.641378	3.75221	13.9495	0.00307324	0.0637443
Popdc3	0.641142	0.375735	2.47606	0.142766	0.463911
4930426D05Rik	0.639093	0.694513	2.76975	0.123127	0.431567
Trpm3	0.638974	0.654757	4.44115	0.0578433	0.303317
4930511A08Rik	0.638845	0.52492	4.37989	0.0593409	0.307566
Slco5a1	0.637978	3.45814	21.7762	0.000614812	0.024996
Snora65	0.637003	0.60576	3.22303	0.0989891	0.391806
Themis2	0.635543	0.323593	2.63555	0.13165	0.44528
Lrrc8d	0.635082	5.40606	29.5756	0.000176699	0.0135511
Cldn6	0.631522	1.27134	5.39686	0.0394742	0.250871
Zim2	0.630077	0.280709	2.81907	0.12017	0.427025
Dio3	0.629422	1.69051	8.41096	0.013892	0.147947
Kirrel3	0.629197	1.98729	8.21034	0.0148009	0.15259
Rbm20	0.626529	1.08259	4.42639	0.0581998	0.304508
Rab6b	0.624723	5.00488	14.4916	0.00270492	0.0594837
Got1l1	0.624592	1.95316	7.98714	0.0158966	0.15909
Gm15760	0.623376	0.136229	2.6771	0.128934	0.44117
Ptgfr	0.622811	0.238483	2.82523	0.119807	0.426225
Ypel4	0.622581	0.696259	2.85791	0.117902	0.423446
Pou5f2	0.622521	0.315286	2.47665	0.142722	0.463911
Neb	0.622395	3.5299	10.9226	0.00665457	0.100109
Mapk11	0.621817	1.48175	5.54865	0.0372488	0.243292
Art4	0.621732	1.89549	4.44791	0.0576807	0.302883
Slc16a9	0.621357	2.42649	7.46639	0.0188511	0.17262
4930563E18Rik	0.621109	2.72583	6.2141	0.0291041	0.214455
Grik2	0.62004	0.826385	2.62059	0.132645	0.446976
Myog	0.619004	0.354712	1.22727	0.290639	0.629053
Inka2	0.615869	0.699689	4.89925	0.0479818	0.277546
Disp2	0.615364	0.119105	1.074	0.321408	0.654722
Sox3	0.614862	0.899772	0.799807	0.389539	0.701932
Kcnj2	0.61282	1.07757	3.80295	0.0760364	0.346264
Gimap1	0.610726	1.22545	5.20055	0.0425942	0.260494
Rtp4	0.610486	0.586579	1.42523	0.256662	0.600148
Tet1	0.606606	6.7961	40.452	4.44701e-05	0.00794327
Gpld1	0.606304	3.38907	14.4601	0.00272485	0.0595207
Rgs9	0.605137	1.56571	5.88379	0.0328465	0.227329
Dand5	0.604118	1.57883	6.65746	0.0248512	0.196174
Fndc3c1	0.602912	0.288063	1.94892	0.189147	0.524176
Ak7	0.602603	2.02231	8.51622	0.0134416	0.145919
Trp53cor1	0.598301	2.25872	7.38781	0.0193517	0.174524
Glt1d1	0.598101	2.12605	4.18047	0.0645533	0.319978
Blnk	0.59779	0.557779	2.28935	0.157332	0.485002
Ncf4	0.59714	-0.00570905	1.09104	0.317764	0.652025
Cideb	0.59638	0.54725	3.24059	0.098178	0.389493
Fam241b	0.595062	1.27644	5.62365	0.036205	0.239491
Srarp	0.594687	0.452535	2.2384	0.161631	0.490558
Dmrtc1a	0.593886	0.141127	2.62997	0.13202	0.44589
Astn1	0.592437	2.28426	5.68062	0.0354355	0.236198
Kit	0.591696	6.7494	16.0259	0.00191335	0.0490006
Dmrt3	0.588473	1.10743	2.04175	0.179708	0.512299
Pou5f1	0.586762	5.63616	16.568	0.00170145	0.0458191
Aatk	0.58612	2.64635	3.95785	0.0710457	0.333508
Epha4	0.581604	4.06866	11.9678	0.00503354	0.0859907
Rimbp3	0.580535	0.921716	2.57958	0.135422	0.451537
Gabrb2	0.580304	0.352598	1.32911	0.272434	0.613815
Slc9a3r1	0.579804	5.92913	47.5104	2.11213e-05	0.00562345
Gm15663	0.577656	0.692057	2.96384	0.111985	0.414124
Tox3	0.577253	2.81436	6.20034	0.0292495	0.214633
Atf3	0.576492	0.857273	2.72529	0.125872	0.435291
Rnf125	0.576031	2.5618	5.05876	0.0450334	0.26881
Nfe2l3	0.575236	1.73739	5.21869	0.0422937	0.26016
Usp43	0.575071	2.72456	10.9735	0.00656251	0.10009
Cdh10	0.573429	0.780812	2.113	0.172872	0.504368
Gm16973	0.573169	1.81524	7.30446	0.0199001	0.177271
Gabra3	0.572754	1.1351	4.62737	0.0535635	0.29281
Ptchd1	0.572423	0.797434	2.02228	0.181636	0.51477
Plaat3	0.571532	4.09568	2.45363	0.144423	0.46625
Abca13	0.570632	0.898383	2.46547	0.143545	0.464791
Runx1t1	0.570517	4.75193	25.2237	0.000342463	0.01933
Cacna1e	0.569842	0.290933	2.10956	0.173195	0.50477
Nat8l	0.567508	3.28543	5.56205	0.0370597	0.242941
Ccdc126	0.56669	3.02864	9.06054	0.0113716	0.133792
Tigar	0.565998	3.83726	19.8186	0.000882451	0.0306706
Adrb3	0.560146	1.14616	2.65742	0.130212	0.443499
Cd274	0.559851	0.653308	2.13308	0.171006	0.501883
Osbpl6	0.55605	4.69714	11.8018	0.00525673	0.0876805
Kcnip4	0.555401	1.46939	2.52932	0.138926	0.457476
Fbxo15	0.555335	3.35868	9.161	0.0110321	0.13173
Hoxb4	0.55532	1.02334	3.03985	0.107965	0.406659
Prrt3	0.555107	0.0155012	1.80679	0.204887	0.542816
Celsr3	0.554997	1.14999	0.787392	0.393124	0.703316
Ddc	0.554085	1.28722	3.40266	0.0910655	0.376735
Card11	0.553943	0.0880913	2.76155	0.123628	0.432559
Asb10	0.553815	0.807018	3.76686	0.0772601	0.348804
Abcg1	0.552147	4.55446	19.7183	0.000899505	0.031034
Elovl4	0.55118	2.15689	6.69575	0.02452	0.195041
Asic4	0.551124	1.89054	1.45047	0.252727	0.595762
Ppbp	0.550747	0.333812	0.452103	0.514661	0.785461
Tsacc	0.550457	1.06022	3.62353	0.0823641	0.360019
Sp8	0.550307	0.342978	2.88558	0.11632	0.420413
Adgrg7	0.549047	0.138258	1.97534	0.186397	0.519837
Kcns1	0.548883	1.07138	2.48851	0.141857	0.462295
Dner	0.548115	0.306629	1.72865	0.214276	0.552675
Rnf227	0.547405	3.15663	9.16318	0.0110249	0.13173
Upk2	0.547226	0.102197	1.64369	0.225138	0.565192
Cacna1a	0.54651	2.91028	14.9938	0.00240938	0.055919
Sv2c	0.545335	0.53233	1.92425	0.191764	0.527996
Nwd1	0.54501	1.09952	2.84822	0.118463	0.424488
Dnd1	0.543895	4.83565	7.33356	0.0197066	0.176111
Fgf17	0.539601	0.640218	1.91896	0.192331	0.528981
Morc1	0.538648	1.6088	2.8504	0.118337	0.424142
Gjb5	0.538293	2.14195	8.39723	0.013952	0.148139
Adap2	0.537589	0.603907	1.84353	0.20066	0.53872
Btk	0.53728	1.03513	3.59772	0.0833265	0.361457
Atp6ap1l	0.536746	0.542047	2.65442	0.130408	0.443759
Camkv	0.535602	1.92078	3.17756	0.101128	0.395077
Fmn1	0.533447	2.17863	5.6979	0.035206	0.235335
Tor3a	0.533398	2.57326	8.8127	0.0122634	0.13933
Grk3	0.532216	3.35283	17.8312	0.00130626	0.0384572
Cntn1	0.532057	1.52331	4.74307	0.0510972	0.286319
Cabcoco1	0.531986	0.0859275	2.7427	0.124788	0.434398
Obscn	0.531409	2.09977	2.50373	0.140755	0.460408
Cd68	0.531167	1.3201	3.19388	0.100354	0.393907
Ccdc39	0.529915	0.786916	3.1663	0.101666	0.395756
Radx	0.529432	0.576195	2.50376	0.140752	0.460408
Kel	0.52852	3.17683	2.1011	0.17399	0.505493
Cntnap5a	0.528058	3.6812	5.86339	0.0330959	0.228258
Camk1d	0.526213	2.54688	8.08466	0.0154064	0.156497
EU599041	0.526184	0.888182	2.29831	0.156591	0.484172
Ptprc	0.523333	1.08624	1.58389	0.233225	0.574153
Myl4	0.523317	1.6256	3.09839	0.104991	0.40237
Tlcd4	0.522765	2.51219	2.46333	0.143703	0.464954
Hydin	0.521168	0.129659	1.10338	0.315164	0.650904
Cdh13	0.520801	1.0602	3.13468	0.103198	0.399196
Cldn13	0.520742	2.07131	1.14751	0.306104	0.643251
Dpm1	0.520578	0.219433	1.50272	0.244838	0.588382
Pecam1	0.520082	6.50052	24.2891	0.000398979	0.0210861
Scn7a	0.517865	0.669841	1.26738	0.283273	0.623987
Naip2	0.517124	0.197613	1.85662	0.199181	0.537115
Kcnf1	0.516479	1.63955	3.54336	0.0853993	0.365616
Sgpp2	0.516316	0.150316	1.71625	0.215817	0.555323
Pax6	0.515283	1.34667	3.08277	0.105775	0.404212
Gimap8	0.515198	1.057	1.82274	0.203039	0.540614
Trim71	0.515113	5.94237	15.8561	0.00198602	0.0501336
Erbb3	0.5124	3.35252	6.30329	0.0281827	0.210605
2610024D14Rik	0.51191	0.338328	2.13563	0.170771	0.501618
Col9a1	0.511493	0.823063	2.97084	0.111607	0.41314
Neil2	0.511011	0.671047	2.57885	0.135472	0.451537
Amt	0.509226	3.34975	5.00641	0.0459762	0.271566
Slc16a6	0.508327	2.55317	4.74531	0.0510507	0.286318
Trim6	0.507924	3.68624	7.89038	0.0164013	0.161595
Mreg	0.507228	3.74167	6.35893	0.0276255	0.20907
Olfr316	0.506726	0.0959932	1.46886	0.249912	0.592787
Rarres1	0.506023	0.963998	1.49596	0.245839	0.588969
Fam163a	0.505649	1.60054	4.27874	0.0619181	0.314212
Zcchc18	0.504667	0.510924	2.23046	0.162315	0.490923
Trim30a	0.504388	0.673123	2.54331	0.13794	0.456381
Fancb	0.503368	3.39953	4.68677	0.0522798	0.289643
Zfp534	0.503214	0.455451	1.42562	0.2566	0.600148
Phyhip	0.503072	0.371048	1.52821	0.241109	0.584333
Depp1	0.501729	0.96897	2.12712	0.171557	0.502789
Kremen2	0.501167	0.0407127	1.40972	0.25912	0.602479
Ttyh1	0.500817	3.45203	7.20214	0.0205989	0.180429
Scn3b	0.500247	1.89721	2.63138	0.131926	0.445787
Phlda2	0.49977	4.85618	4.77433	0.0504544	0.284244
2410141K09Rik	0.499749	1.03797	2.36568	0.151159	0.476861
Tfr2	0.499741	1.50341	2.1832	0.166461	0.496497
Clec7a	0.499557	0.0542738	0.872079	0.369632	0.689292
Plek2	0.499128	0.828601	1.49483	0.246007	0.589072
2700054A10Rik	0.498946	0.426051	1.29302	0.2787	0.619328
Esrp1	0.498299	4.40595	8.12644	0.0152019	0.155108
Maneal	0.497953	0.541587	2.42161	0.14683	0.469185
Cd247	0.495697	0.111541	2.3121	0.155459	0.482763
Tac2	0.494501	0.880205	1.39408	0.261634	0.604039
Parp9	0.49419	3.26977	14.4625	0.00272332	0.0595207
Adcy7	0.493904	3.2395	5.88099	0.0328806	0.227329
Scrt2	0.493845	2.50418	2.22812	0.162517	0.491278
Zfp939	0.493842	2.03871	5.10474	0.0442243	0.266352
Mir7652	0.492924	1.32123	4.14109	0.0656473	0.322209
Slc11a1	0.492625	1.3918	3.06181	0.106837	0.405373
Hand2	0.4926	2.74036	5.5016	0.0379221	0.246485
Ebf2	0.491533	0.186856	1.32588	0.272987	0.61457
Slc35f2	0.491471	3.71729	11.1286	0.0062911	0.0977252
Hcn4	0.49125	2.5045	8.08277	0.0154157	0.156497
5031426D15Rik	0.490455	1.14365	2.4253	0.14655	0.468694
Dct	0.490259	1.20628	1.28298	0.280478	0.621151
Ptgds	0.490215	0.690417	1.2181	0.292361	0.629944
Cdkl4	0.489577	0.599016	1.81362	0.204093	0.541752
Tlr3	0.48944	1.20879	2.91515	0.114658	0.418216
Extl1	0.488193	2.0179	4.0435	0.0684577	0.328797
Fzd10os	0.487876	1.37549	2.39144	0.149146	0.473368
9330159M07Rik	0.48775	1.75335	5.21949	0.0422805	0.26016
Gm9805	0.486153	1.43107	1.43729	0.254772	0.598084
Gypa	0.484864	3.93763	1.19884	0.296022	0.633294
Hoxa2	0.483602	0.111843	2.04333	0.179553	0.512299
Kif5a	0.48265	1.79783	1.34417	0.269877	0.610992
Fbxo2	0.482122	1.72558	2.38437	0.149694	0.47415
Usp51	0.48173	1.24348	3.2114	0.0995307	0.392793
Jph3	0.480524	1.98237	2.0134	0.182525	0.515395
Shroom3	0.479939	7.29872	24.3099	0.000397608	0.0210861
Alpk3	0.479608	2.94808	6.75735	0.0239982	0.193523
Atp2b2	0.478137	1.0408	2.60242	0.133866	0.449545
Rgma	0.478079	5.08326	18.8244	0.00107009	0.0340858
Asb4	0.478034	4.0107	6.06619	0.0307131	0.221058
Zfp52	0.477282	2.19511	2.89336	0.11588	0.420138
Snhg11	0.47702	1.68427	3.86371	0.0740295	0.341092
Hsd17b2	0.476995	1.03437	2.62386	0.132427	0.446814
Ccdc84	0.476671	2.73853	7.30272	0.0199118	0.177271
Myo1h	0.476411	0.179514	2.03288	0.180583	0.513029
Zfp710	0.476273	6.22913	35.8728	7.6369e-05	0.00926055
Hnmt	0.47611	0.205147	1.75197	0.211416	0.549487
Alpl	0.476094	5.99958	13.205	0.00368021	0.0708478
A830082N09Rik	0.47597	2.15931	4.06868	0.0677189	0.327254
Abca12	0.475719	0.191384	1.53641	0.239926	0.583421
Uchl1	0.473628	5.17869	6.98632	0.0221711	0.186891
Grap2	0.473619	0.948504	1.31155	0.275459	0.616797
Bik	0.473491	0.498967	2.29117	0.157181	0.485002
AI506816	0.473454	2.47611	8.93943	0.0117974	0.136119
Unc79	0.473171	1.51379	2.3038	0.156139	0.483575
Cradd	0.473157	2.6122	8.59146	0.0131304	0.14444
Cbln1	0.472098	1.36893	3.12102	0.103869	0.400352
Zfp953	0.471149	2.59864	5.99302	0.0315484	0.223379
Ntrk2	0.470953	1.42357	3.34892	0.0933515	0.381489
Galnt14	0.470809	0.223751	1.10388	0.315059	0.650857
Rps19-ps3	0.470065	0.672237	1.90836	0.193474	0.530118
Rnf112	0.469982	0.736262	1.38079	0.263793	0.60521
Tpd52	0.468648	5.15132	19.9079	0.000867573	0.0304785
Phldb3	0.468352	1.90835	4.84032	0.0491296	0.280903
Myh7b	0.468309	1.18984	2.87663	0.116829	0.421589
Adm	0.468193	2.60694	2.89961	0.115528	0.419818
5430416N02Rik	0.468019	1.50945	2.72291	0.126021	0.43532
Myb	0.467403	3.09206	9.35322	0.0104156	0.127471
Cpne5	0.467269	4.87595	18.5685	0.00112575	0.0353798
Nudt7	0.467092	2.34982	5.94297	0.0321354	0.225489
Zfp862-ps	0.466774	5.71079	40.5224	4.41188e-05	0.00794327
Kif21a	0.466773	4.03373	7.19412	0.0206549	0.180695
Fbxo32	0.466723	2.45369	5.85636	0.0331824	0.228431
Nfkbid	0.466425	0.613959	2.2119	0.163927	0.493369
Tmem179	0.46334	1.17308	2.37788	0.150201	0.475397
Cldn7	0.463204	1.10031	3.03375	0.108281	0.407564
Zfp992	0.46282	1.0013	1.28134	0.280769	0.621188
Dtna	0.462593	1.40365	2.79835	0.121401	0.429035
Dscaml1	0.462348	0.436975	1.15111	0.30538	0.642501
Gja5	0.462328	1.77624	3.80269	0.0760451	0.346264
Sult4a1	0.461924	1.01479	1.31809	0.274326	0.615815
Tdrd1	0.461556	4.54714	2.08184	0.17582	0.507985
Itgb7	0.461536	0.552615	1.36591	0.266242	0.608245
Pak7	0.461294	0.874998	2.37689	0.150279	0.475397
Odf3b	0.461129	0.208709	1.55876	0.23674	0.579068
Egln3	0.460916	3.02588	7.27947	0.0200681	0.177878
Ank2	0.45993	4.49935	4.9843	0.0463817	0.272818
Gm10575	0.458653	1.43714	3.57706	0.0841069	0.362946
Btnl10	0.457445	1.30423	0.912674	0.359116	0.682674
Bcl11a	0.457245	3.37406	5.17304	0.0430548	0.261967
Lrp11	0.456914	2.94195	2.70842	0.126934	0.436655
St8sia4	0.456491	2.27738	3.00009	0.110045	0.410891
Tmem40	0.456354	0.42893	1.13945	0.307731	0.644631
Vmn2r29	0.455819	0.459675	1.33883	0.270779	0.612138
Zfyve28	0.455799	1.96194	4.14854	0.0654388	0.321538
AW551984	0.455212	5.71276	15.2565	0.00227002	0.0539264
Adra2b	0.455127	0.955965	1.29909	0.277631	0.617914
Ccdc170	0.453951	2.71775	2.02518	0.181347	0.514369
Tnfaip6	0.452707	0.136701	1.86756	0.197956	0.535948
Cd53	0.452527	0.680965	1.43854	0.254576	0.598047
Nxpe2	0.451706	2.93322	1.38832	0.262566	0.605133
Psme2b	0.451108	1.1208	2.60785	0.1335	0.448528
Serpina3a	0.450492	1.93221	1.54278	0.239012	0.582202
Zfp133-ps	0.450383	0.101072	1.19839	0.296109	0.633379
Myl1	0.450273	1.82391	2.49747	0.141206	0.461562
Ripor2	0.450099	1.89205	5.04918	0.0452041	0.269395
Lpcat2	0.449747	1.97138	3.69586	0.0797382	0.354166
Rnf208	0.448793	2.5008	5.45421	0.0386152	0.248903
Myct1	0.44837	1.73492	2.49218	0.14159	0.462109
Syngr1	0.448339	1.67196	4.13019	0.0659544	0.322918
Gnal	0.448313	2.15514	3.54968	0.0851549	0.365456
Slc22a4	0.44812	1.18186	1.85796	0.199031	0.536959
2610318N02Rik	0.447666	2.34807	4.29148	0.0615861	0.313394
Dctd	0.447127	5.27465	14.4108	0.00275639	0.0598445
D230017M19Rik	0.446946	1.03672	2.213	0.163831	0.493369
Slc25a45	0.446944	2.41998	2.12382	0.171864	0.503083
2610044O15Rik8	0.446861	2.72434	4.97476	0.0465578	0.27339
Cldn2	0.446826	0.304235	1.23692	0.288843	0.628022
Vcan	0.446412	6.12934	16.576	0.00169855	0.0458191
Car11	0.446205	1.63826	2.75524	0.124015	0.433003
Lrrc7	0.445825	0.354096	1.5037	0.244693	0.588222
Sp6	0.445141	1.48151	2.2995	0.156493	0.484163
Aurkc	0.444402	0.929233	1.93816	0.190283	0.525869
Ggnbp1	0.444349	1.68354	4.01922	0.0691797	0.330242
Nfatc2	0.443991	2.37176	4.53027	0.0557452	0.297684
Tshr	0.443958	1.8527	3.44559	0.0892889	0.374276
Phf21b	0.443526	0.831727	2.06518	0.177423	0.510088
Ephb1	0.443242	4.05466	6.7388	0.0241539	0.193987
Padi3	0.442229	1.3651	1.8961	0.194806	0.532009
Sphkap	0.442188	1.73968	3.73837	0.0782431	0.35097
Ifnlr1	0.441941	1.79002	4.52816	0.0557939	0.297684
Emilin2	0.441745	2.96935	6.7444	0.0241068	0.193872
Hoxa7	0.440886	0.434955	1.22953	0.290217	0.629053
Fabp5	0.44024	2.89045	3.02932	0.108511	0.40792
Sod3	0.438257	2.31687	4.89873	0.0479918	0.277546
Alx1	0.438056	0.443666	1.59661	0.231473	0.572807
Usp2	0.437941	3.41495	7.42517	0.0191117	0.173981
6030468B19Rik	0.436763	1.36864	1.15675	0.304254	0.641684
Eya4	0.436347	0.0682351	0.857908	0.373411	0.692431
Kif26a	0.435666	6.47303	6.87891	0.0230067	0.18956
Ifih1	0.434962	1.52167	2.29173	0.157135	0.48498
C1qtnf3	0.434931	0.223052	1.86629	0.198098	0.536125
BC025920	0.434876	0.955294	1.62979	0.226984	0.567237
Pdlim1	0.434708	3.56961	9.70265	0.00939615	0.120755
Slc46a3	0.43426	1.92436	4.46802	0.0572008	0.301404
Mid1	0.43325	4.32439	8.57887	0.0131819	0.144642
Zfp599	0.430279	2.82826	7.17605	0.0207817	0.180994
Mecom	0.430263	2.48604	5.72701	0.0348234	0.233885
Cnksr1	0.430096	0.397286	1.36417	0.266531	0.608433
Dok5	0.429895	0.306834	1.32184	0.273681	0.615345
Aqp3	0.429635	0.94951	0.525481	0.483046	0.765597
Jak3	0.429611	3.95291	4.04945	0.0682822	0.328339
Gm5069	0.428849	0.5717	1.77105	0.209113	0.54692
Emb	0.42749	4.53811	6.33043	0.0279093	0.209485
Eef1akmt4	0.427404	1.33475	1.98766	0.185132	0.518089
Pglyrp1	0.4273	2.98944	4.97589	0.0465369	0.27339
Dusp14	0.427235	1.13947	2.57469	0.135758	0.452035
Mir1188	0.426833	0.284648	1.70279	0.217507	0.557132
Hmga2	0.426619	6.8338	8.23709	0.0146758	0.152085
Ocln	0.425907	1.98378	3.69001	0.0799471	0.354425
Nkain1	0.424877	5.54352	23.4018	0.000463056	0.0221816
Lyplal1	0.424768	2.79718	4.61548	0.0538251	0.293253
Scrn1	0.424554	3.10949	4.79179	0.0500997	0.283577
Car13	0.42451	1.7037	3.46103	0.0886606	0.373249
Nlrp10	0.423579	0.281136	1.41098	0.25892	0.602327
Jsrp1	0.422122	0.389137	1.12167	0.311362	0.648127
Pcdhb18	0.420758	1.56008	1.89179	0.195278	0.532033
Upp1	0.419732	0.27206	1.53069	0.24075	0.584174
Atoh8	0.419282	3.16478	7.14466	0.0210042	0.181947
D16Ertd472e	0.41903	4.0812	12.5103	0.00437815	0.0782026
1500015A07Rik	0.418163	0.568334	1.46626	0.250307	0.593129
Gprin1	0.41801	2.65938	7.18363	0.0207284	0.18089
Ckb	0.417984	5.44148	8.91599	0.011882	0.136652
Uck2	0.417834	5.42711	16.7392	0.00164038	0.0446862
Lgi1	0.41725	0.752999	1.32461	0.273205	0.614766
Gm11944	0.4161	2.47742	5.04485	0.0452816	0.269395
1110046J04Rik	0.415367	0.922937	1.89626	0.19479	0.532009
Sfmbt2	0.414414	4.22671	6.87686	0.023023	0.18956
Hck	0.414094	0.221039	1.06636	0.323062	0.65653
Prtg	0.413895	5.63679	4.01435	0.0693255	0.330343
Spi1	0.413392	0.761644	1.137	0.308227	0.645022
Tmem26	0.412537	2.41298	4.20877	0.0637808	0.318593
Prkg2	0.412512	2.95645	4.03397	0.0687401	0.329481
Slfn14	0.412306	1.46074	0.987588	0.340844	0.670437
Hapln3	0.411061	1.05058	1.31835	0.274281	0.615815
Sp9	0.411021	0.295215	1.12251	0.311189	0.648127
Agpat4	0.410658	3.18118	7.39706	0.0192919	0.174524
1810058I24Rik	0.409024	5.55627	15.5765	0.00211293	0.0514061
Gm16364	0.408702	0.158779	1.31724	0.274473	0.615851
Rnf152	0.408611	4.12194	8.53141	0.0133781	0.14555
Dnah11	0.407562	0.206152	0.824481	0.382563	0.697839
6430710C18Rik	0.407441	0.552568	1.06684	0.322957	0.65653
Tma16	0.406826	2.44373	3.95683	0.0710774	0.333544
Kcnn4	0.404771	2.65095	0.941272	0.351974	0.677516
Slc37a1	0.404614	2.75904	4.86282	0.0486873	0.279734
Lrrc61	0.40428	3.67421	11.9727	0.00502713	0.0859853
Timm9	0.40422	2.58922	5.67376	0.0355271	0.236585
Ereg	0.40404	2.99229	5.66293	0.0356724	0.237244
Capn6	0.40402	5.79675	13.2434	0.00364561	0.0705637
Sohlh1	0.403779	1.93012	1.25707	0.285142	0.62631
6430411K18Rik	0.403497	1.52856	1.86835	0.197869	0.535911
Csrnp3	0.402887	3.01254	7.44116	0.0190101	0.173375
Hoxa10	0.402657	0.956356	1.31529	0.274811	0.616218
Rflna	0.402563	0.389032	1.88802	0.195692	0.532521
Bola3	0.401237	2.93775	7.22043	0.0204719	0.180141
Ermap	0.40095	4.54959	1.16142	0.303323	0.640556
Entpd2	0.400449	3.45626	1.68109	0.220269	0.560746
Marchf9	0.399985	4.41273	10.2613	0.00800131	0.110368
Zfp882	0.399422	3.64511	8.37583	0.0140463	0.148712
Ccnb1	0.399338	6.57572	15.5427	0.00212888	0.0516802
Lypd1	0.398887	2.37584	4.31657	0.0609387	0.311331
Ptprn2	0.39888	1.59141	1.07399	0.32141	0.654722
Arntl	0.398328	3.48975	6.35619	0.0276526	0.20907
Acot11	0.398146	3.81161	9.58891	0.00971442	0.122651
Tnfrsf12a	0.397868	0.940212	2.10232	0.173876	0.505264
Mctp2	0.397764	0.643569	1.74218	0.21261	0.550686
Phactr3	0.397737	0.562417	1.11558	0.31262	0.648178
Zxda	0.397436	2.52635	2.80962	0.12073	0.427937
Zfp280c	0.397396	4.79058	7.87327	0.0164926	0.161841
Gm15501	0.397111	2.18366	4.79504	0.0500341	0.283433
Ldlr	0.396991	6.00291	13.6758	0.00328153	0.0658686
Gng8	0.39684	0.395733	1.40065	0.260573	0.60371
Tlr5	0.396385	2.08823	4.13784	0.0657387	0.322433
Sema6b	0.39588	3.44411	5.18169	0.0429093	0.261552
Cpxm2	0.395159	1.42343	2.48594	0.142043	0.462764
Dnah10	0.395097	1.1333	1.77378	0.208787	0.54692
Elfn2	0.394522	1.5515	2.75748	0.123877	0.432745
Timm8a1	0.394444	2.92833	6.87514	0.0230367	0.18956
Cdnf	0.394224	0.702313	1.91341	0.192928	0.52965
Dmrt1	0.39419	5.02209	4.73537	0.0512569	0.28649
Elfn1	0.394127	5.04953	6.6359	0.0250401	0.196847
Hoxa9	0.394001	1.02612	2.10709	0.173427	0.504894
N4bp2l1	0.393685	2.07385	4.08977	0.0671075	0.325414
Rsad2	0.393027	0.720163	0.85202	0.374999	0.692882
Hsd17b11	0.392311	6.55152	6.7011	0.0244742	0.195041
Insl6	0.392138	0.792912	1.38146	0.263685	0.60521
Dynlt1a	0.391781	3.18778	6.33462	0.0278673	0.209391
D130040H23Rik	0.391735	2.55756	3.37815	0.0920993	0.378485
Trim58	0.39151	0.448927	0.926127	0.35573	0.679947
Fbxo44	0.39136	1.83697	2.16422	0.168163	0.498523
Dpysl5	0.391127	3.39543	4.41508	0.0584748	0.305268
Slc12a8	0.390372	0.334669	1.30003	0.277467	0.617914
Slc39a8	0.39031	2.86071	4.27013	0.0621437	0.314619
Sall3	0.38957	3.44144	6.79386	0.0236951	0.192383
Abca8b	0.389531	2.90944	3.55393	0.0849913	0.364865
Dusp6	0.38879	4.25923	7.67773	0.0175793	0.167383
Mttp	0.388575	2.87659	4.57671	0.0546886	0.295222
Cox7b	0.388475	5.54687	29.0245	0.000191351	0.0138469
Igtp	0.388391	2.33066	4.45487	0.057514	0.302264
Eda2r	0.388248	2.33105	2.19888	0.16507	0.49465
Ambp	0.388236	-0.00386288	0.291356	0.59968	0.832077
Car12	0.388183	1.2145	1.85939	0.198871	0.536959
Nr0b2	0.38791	1.2584	1.29667	0.278058	0.618485
Lag3	0.387384	1.41065	2.39046	0.149221	0.473382
5730405O15Rik	0.386142	0.771629	1.21264	0.293392	0.630962
Mpped2	0.386042	3.31104	8.51589	0.013443	0.145919
Mitd1	0.386038	2.52655	4.18562	0.064412	0.319704
Nos1ap	0.385658	4.12329	4.13153	0.0659164	0.322874
Pde4b	0.385623	2.69979	6.34593	0.0277545	0.20907
Cald1	0.385138	7.75732	25.4447	0.000330505	0.0190907
Efcab7	0.384894	1.65128	3.21047	0.0995742	0.392793
Pgap1	0.384885	5.57975	12.4386	0.00445863	0.0790651
Tpmt	0.384581	3.47803	9.16008	0.0110352	0.13173
Dlgap1	0.384081	2.46812	4.26461	0.0622889	0.314701
Syt5	0.384026	2.10748	1.67858	0.220591	0.56106
Tdrd12	0.383577	3.5669	3.52871	0.0859686	0.367225
Flrt3	0.383177	3.88778	6.05875	0.0307969	0.221383
Gal3st1	0.383146	0.396268	0.719546	0.413652	0.718098
Rab3a	0.382796	2.44873	3.45981	0.0887097	0.373298
Mterf1b	0.382609	0.25538	1.28192	0.280667	0.621188
Pik3c2b	0.382363	5.31601	21.6192	0.000632362	0.0253707
Grik4	0.381571	1.24342	1.94939	0.189098	0.524176
AI413582	0.381469	1.085	1.89346	0.195095	0.532033
Alkbh2	0.381089	2.75444	5.30141	0.0409556	0.255847
Gramd1c	0.380768	1.11426	1.42516	0.256672	0.600148
Ntrk1	0.380291	1.27014	2.37674	0.15029	0.475397
Krt79	0.380128	0.404087	0.724354	0.412143	0.717703
Ifitm3	0.377753	4.5087	6.42099	0.0270194	0.206092
Ifitm1	0.377454	7.27525	20.0479	0.000844835	0.0301809
Helb	0.377217	4.17729	7.69417	0.0174847	0.167046
Sema4g	0.375593	5.33304	19.7904	0.000887211	0.0307603
Pdzd7	0.375047	1.06175	1.35404	0.268218	0.610608
1810010H24Rik	0.37486	0.125654	1.16825	0.301973	0.639262
Zfp981	0.374656	2.05736	1.35934	0.267334	0.609524
Tssk4	0.374351	0.377949	0.748415	0.404717	0.71259
Kctd1	0.374296	3.94285	7.97523	0.0159577	0.159362
Slfn10-ps	0.374009	0.738309	1.21385	0.293162	0.630952
Wasf3	0.372996	3.6084	5.64665	0.035892	0.238117
Zfp462	0.372596	7.84735	20.2464	0.000813811	0.0296301
Dmrta1	0.372044	4.3679	5.58683	0.036713	0.241631
Afg1l	0.371898	2.4279	4.75128	0.0509273	0.285853
Mapk12	0.371867	1.75403	1.90588	0.193742	0.53067
Sap18	0.371779	2.67738	5.88102	0.0328802	0.227329
Sting1	0.371702	3.6337	10.0779	0.0084303	0.113316
Cst8	0.371326	4.26544	7.53897	0.0184023	0.170675
AW549542	0.370799	1.08308	1.90908	0.193396	0.53011
4931428F04Rik	0.370252	3.85924	10.8736	0.00674469	0.100713
Mapk13	0.369406	4.07321	8.98099	0.0116492	0.135182
Cage1	0.369381	1.86948	2.19287	0.165602	0.495716
Tnfrsf14	0.369058	2.87347	1.12062	0.311579	0.648127
Pcdh8	0.369014	1.82131	2.2222	0.16303	0.491877
Cxcr4	0.368743	3.46585	5.72092	0.0349031	0.234305
Pkp2	0.368565	4.83149	12.907	0.0039622	0.0737606
Ogfrl1	0.367558	3.73745	6.12223	0.0300914	0.219102
Efna3	0.367191	2.57447	2.99447	0.110343	0.411074
Stk35	0.366961	6.56141	11.6607	0.00545587	0.0892145
Zfp365	0.366396	1.81336	2.13822	0.170533	0.501559
Zfp239	0.365573	2.58732	4.03032	0.0688485	0.329542
Nr4a1	0.365183	2.57901	4.01381	0.0693417	0.330343
Car8	0.365149	1.84093	1.90058	0.194319	0.531402
Coq10b	0.365075	2.75338	5.04931	0.0452019	0.269395
4921524J17Rik	0.364963	3.23577	8.99517	0.0115991	0.134931
Rtn4rl2	0.364891	0.0791346	0.563876	0.467836	0.755144
Lrrc18	0.364588	0.538213	0.807014	0.387482	0.701195
Slc26a1	0.364535	1.5415	2.12129	0.172099	0.503417
Cplane2	0.36434	0.963973	1.6609	0.22288	0.562942
Tspan13	0.363968	4.32312	6.94674	0.0224747	0.187435
Zscan10	0.363674	1.79161	2.17953	0.166788	0.49699
Socs2	0.362965	4.31328	8.35836	0.0141237	0.149065
Creb5	0.362666	2.09899	3.22135	0.0990669	0.391806
Ak1	0.362631	3.39585	6.43727	0.0268632	0.205588
Shisal1	0.362091	3.17091	5.80777	0.0337878	0.23111
Hebp2	0.362045	2.93241	3.02474	0.10875	0.40808
Cdca5	0.361622	4.56979	9.78735	0.00916714	0.119004
Osbp2	0.361582	3.12998	2.63195	0.131888	0.445778
Nlrc5	0.360255	0.187557	1.11913	0.311886	0.648127
AW209491	0.360122	3.4154	7.01678	0.0219407	0.186011
Zfp985	0.359614	1.39348	1.14496	0.306617	0.64367
Rtn4r	0.35938	0.826061	1.01673	0.334104	0.664946
Pgbd5	0.359262	5.24672	7.2201	0.0204741	0.180141
Galnt6	0.358995	2.82468	2.90432	0.115263	0.419391
Sgsm1	0.358188	2.13697	2.23355	0.162048	0.490923
Slc25a13	0.357998	4.80355	11.3187	0.0059764	0.0944379
Plekhn1	0.357946	1.60158	2.74655	0.12455	0.43418
Sapcd2	0.35758	3.52624	4.95619	0.0469033	0.2744
Srd5a2	0.357359	0.63021	0.817956	0.384389	0.698642
Tmod1	0.356827	2.0104	1.18044	0.299581	0.636919
Asic1	0.356695	3.36277	2.23204	0.162179	0.490923
Dsp	0.356552	6.38677	14.6578	0.00260261	0.058202
Ahi1	0.356389	4.36972	8.92824	0.0118377	0.136472
BC048679	0.356079	1.54992	2.46367	0.143678	0.464954
Cfap69	0.355932	1.40493	1.48732	0.247128	0.590155
Htr1b	0.355842	2.13707	1.51144	0.243553	0.587491
Surf2	0.35526	3.24413	6.90446	0.0228045	0.18887
Kcnk5	0.355186	4.63961	13.39	0.00351708	0.0687696
Scnn1a	0.354743	1.7461	1.95802	0.188195	0.523171
Stac2	0.354562	2.64746	3.18374	0.100834	0.395026
A730046J19Rik	0.354335	0.642333	1.15324	0.304955	0.642076
Cpa1	0.354119	3.39347	2.15355	0.169131	0.499137
Socs1	0.35376	1.89734	2.80598	0.120946	0.428256
Foxred2	0.353734	3.31336	4.64852	0.0531021	0.291985
Slc22a18	0.353359	2.42852	2.98578	0.110806	0.411494
Aig1	0.353199	2.40365	3.31529	0.0948178	0.382497
Bhlhe40	0.353127	2.74868	3.80655	0.0759155	0.346009
Chodl	0.352991	0.340646	0.87269	0.36947	0.689292
Cdh16	0.352939	1.25226	1.81079	0.204422	0.542391
Klrg2	0.351766	0.124734	0.806896	0.387515	0.701195
Rragd	0.35095	4.09174	4.96147	0.0468048	0.273937
Fam3c	0.350804	4.71704	13.2093	0.00367629	0.0708478
Phactr1	0.35058	3.14451	4.27422	0.0620364	0.314212
Gm38396	0.350142	2.96279	5.70981	0.0350489	0.23474
Pla2g2f	0.350043	0.797957	0.652286	0.435733	0.73513
Tubb4a	0.349967	1.91705	1.35029	0.268847	0.610898
Gnpda1	0.349728	5.68617	13.5085	0.00341708	0.0678178
Slc6a13	0.34929	1.15738	1.36404	0.266553	0.608433
Dyrk3	0.348826	2.86533	3.37686	0.0921542	0.378504
Gtf2a1	0.34863	6.72129	13.5618	0.00337323	0.0672312
Tmem25	0.347975	1.71654	2.84719	0.118523	0.424593
Plekhf2	0.347662	5.04129	8.39723	0.013952	0.148139
Rrs1	0.346906	5.01143	8.79495	0.0123304	0.139867
Sema3e	0.34661	2.61735	3.4215	0.0902807	0.375612
Zfp984	0.346546	4.11365	3.08274	0.105776	0.404212
Myo18b	0.346159	0.833923	0.887286	0.365639	0.686199
Cahm	0.345418	0.386355	0.570244	0.465393	0.754325
Col19a1	0.345101	0.53511	0.584366	0.460051	0.751117
Usp10	0.344722	6.27205	23.6395	0.000444772	0.0219447
Ppara	0.344696	4.48622	6.37543	0.0274628	0.208267
Ecscr	0.344308	2.1166	3.10628	0.104598	0.40162
2810429I04Rik	0.343957	0.593129	1.27829	0.281314	0.621808
Trem2	0.343941	0.254187	0.852212	0.374947	0.692882
Fbxl12	0.343938	4.66231	12.4374	0.00446005	0.0790651
Cd24a	0.343591	6.51225	4.82036	0.0495258	0.282332
Mycn	0.342394	6.51368	9.23164	0.0108006	0.129709
Ccdc152	0.342277	0.524531	0.500305	0.493493	0.772284
Tesc	0.342268	0.384894	1.02683	0.331813	0.663848
Padi2	0.341702	0.51857	0.972728	0.344358	0.672093
Lrrn4	0.341252	5.08993	11.5505	0.00561744	0.0910077
Add2	0.340791	4.23551	0.94105	0.352029	0.677516
6430571L13Rik	0.340555	0.439259	1.03615	0.329719	0.661831
Cox18	0.340364	3.35378	6.96924	0.0223015	0.187315
Pon2	0.3403	3.19504	5.10925	0.0441459	0.266176
Mb21d2	0.34009	3.72369	8.61397	0.0130389	0.144307
Cdh12	0.339802	0.518434	0.49808	0.494436	0.772988
C1qa	0.339719	2.17612	1.91445	0.192816	0.52965
Ly6d	0.339328	2.17413	1.15518	0.304567	0.641933
Galnt5	0.339129	0.172216	0.743239	0.406297	0.71385
Fgf10	0.338675	0.0325292	0.419069	0.530151	0.792973
Sos1	0.338632	6.69943	9.9723	0.00868968	0.115456
Cd276	0.338557	5.62621	19.2035	0.000993455	0.032985
Rest	0.338461	7.31427	12.8725	0.00399639	0.0742015
Gm51425	0.33825	2.83984	4.28418	0.0617762	0.313908
Car5b	0.338152	1.58718	2.18949	0.165901	0.496052
Dhrs11	0.336782	4.01817	7.02485	0.0218801	0.185841
Mrps18b	0.336517	3.56969	6.61921	0.0251874	0.197668
Acvr1c	0.335499	1.0922	1.04025	0.328802	0.661025
Scn1b	0.33524	2.0724	2.35101	0.152321	0.478176
Cilp	0.33522	2.21289	3.07244	0.106297	0.405026
Mageb16	0.335063	1.10302	1.8412	0.200924	0.538779
Pip5k1b	0.33504	3.63335	6.91863	0.0226933	0.188368
Gm36210	0.33476	0.482994	0.44667	0.51715	0.786661
Meg3	0.334734	7.07268	4.99263	0.0462285	0.272485
Pus1	0.334694	4.45431	8.62504	0.0129942	0.144039
Spred2	0.334507	5.15302	14.2698	0.00284895	0.0610699
Clec11a	0.334204	1.44858	1.65818	0.223234	0.563215
Map7	0.333754	3.59173	4.7742	0.050457	0.284244
Cd302	0.333572	2.49484	2.36045	0.151572	0.477454
Lzts1	0.333465	6.89789	7.17099	0.0208173	0.180994
Slc26a2	0.333272	4.02829	8.42326	0.0138384	0.147711
Pkdrej	0.333223	1.72922	1.49276	0.246315	0.589357
Chst8	0.333182	1.13409	1.13063	0.309524	0.646683
Kcnj3	0.33288	1.98852	0.960864	0.347202	0.674657
Jph1	0.33257	2.2542	3.76656	0.0772703	0.348804
Plgrkt	0.332475	3.12967	3.87813	0.0735625	0.340063
E2f6	0.332187	5.31745	11.0693	0.00639323	0.0984879
Arrdc4	0.331917	5.36701	11.8081	0.00524807	0.0876397
Fam49a	0.331873	3.42966	5.61046	0.036386	0.240201
Zfp51	0.331749	3.06421	4.05358	0.0681609	0.328211
Tmem63b	0.331688	5.73436	11.4483	0.0057725	0.0920601
Dlec1	0.331058	1.88805	2.40115	0.148395	0.472155
Sh3gl3	0.330952	2.36576	3.04482	0.107709	0.406487
Nfkbiz	0.330897	2.53108	2.52746	0.139058	0.45772
Neurl2	0.330886	1.92085	2.59069	0.134663	0.451145
Cdkn2aip	0.330826	5.07592	11.758	0.00531766	0.0881582
Fam89b	0.33063	5.42446	9.37158	0.0103588	0.127107
Aldh1a3	0.330538	3.48231	3.8856	0.0733222	0.339563
B4galnt4	0.330392	4.8957	5.92382	0.0323635	0.225744
Gm2381	0.329489	1.32088	1.63015	0.226936	0.567237
Lsamp	0.329274	0.687439	0.754084	0.402998	0.711105
Jakmip1	0.329084	3.55421	3.86784	0.0738952	0.340978
Il1r1	0.329073	4.42709	8.23632	0.0146793	0.152085
Nrsn2	0.32857	0.0741403	0.596199	0.455654	0.74895
Coa7	0.328407	4.08639	7.87531	0.0164817	0.161841
Ism1	0.328103	1.24582	0.783913	0.394138	0.703921
Tuba1c	0.327971	5.78346	12.7335	0.00413811	0.0750759
Lrguk	0.327925	1.06293	1.34834	0.269174	0.610898
Nusap1	0.327783	5.37432	10.7904	0.00690081	0.102384
Angptl4	0.327561	5.66315	4.49616	0.0565372	0.299713
Btc	0.327509	0.79422	0.823308	0.38289	0.697839
Ubash3a	0.327175	2.0601	2.41391	0.147417	0.469961
Zfp536	0.327113	1.04719	1.43802	0.254658	0.598047
Tes	0.326898	4.89852	10.4179	0.00765524	0.1077
Sms	0.326823	5.19259	9.63886	0.00957311	0.121809
Ccdc159	0.326823	2.48396	2.87151	0.117121	0.422038
Dmrtb1	0.326743	1.39947	0.478317	0.50295	0.778949
Fzd9	0.32674	0.645607	1.09047	0.317885	0.652177
Ct55	0.32662	1.10814	1.23313	0.289545	0.628737
Ddit4	0.326303	6.70692	24.5644	0.000381263	0.0206933
Plppr2	0.326268	3.65189	4.99556	0.0461747	0.272282
Insig1	0.325989	5.8882	8.21126	0.0147966	0.15259
Stac3	0.325915	0.512927	0.828467	0.381454	0.697301
Krt10	0.325835	1.09575	1.29107	0.279045	0.619607
Fhdc1	0.325219	2.62949	0.973225	0.34424	0.672062
Vav1	0.325088	0.941217	1.39201	0.261967	0.604501
Ntn1	0.324637	3.35199	4.50914	0.0562343	0.298923
Map9	0.324327	3.25379	5.72784	0.0348126	0.233885
Gk5	0.32402	5.47795	13.5434	0.00338826	0.0674355
Srek1ip1	0.323915	4.3975	10.4476	0.00759149	0.107433
Ajap1	0.323822	3.01588	4.5365	0.0556021	0.297423
Icam4	0.32342	1.76643	1.29216	0.278852	0.619488
Nkapl	0.323314	0.575511	0.733165	0.409399	0.716259
Crocc2	0.323261	2.07565	1.63083	0.226845	0.567237
Cdc27	0.322865	6.88997	18.9007	0.00105412	0.0338441
9430037G07Rik	0.322714	0.870269	0.775417	0.39663	0.705917
A830035O19Rik	0.32252	0.168636	1.05156	0.326299	0.659184
Myh6	0.322487	1.2494	1.00404	0.337015	0.666192
Zfp947	0.322422	1.5476	1.9443	0.189634	0.524874
Pibf1	0.32206	4.10694	7.91881	0.016251	0.1607
Zfp97	0.321943	2.72843	3.12487	0.103679	0.400059
Zcchc12	0.321773	2.36478	2.33672	0.153464	0.480057
Lnx1	0.321487	1.78847	1.89386	0.195052	0.532033
Luzp2	0.320872	0.912727	0.988486	0.340633	0.670437
Sdr42e1	0.320667	2.87812	3.93076	0.0718892	0.33581
Tlx3	0.320663	0.882794	1.38102	0.263757	0.60521
Glipr2	0.320412	3.81465	7.47889	0.0187729	0.172204
Hnrnpa3	0.320399	5.88585	8.55661	0.0132735	0.144746
Oprd1	0.319572	2.62466	1.1228	0.31113	0.648127
Eif2s3x	0.319418	7.11257	16.8519	0.00160158	0.0439688
Rtn2	0.319265	2.35824	2.86119	0.117714	0.423037
Ccsap	0.319169	2.6234	3.6357	0.0819151	0.358976
Nipal2	0.319126	1.12815	0.796356	0.390531	0.702182
Gpr146	0.318984	2.7869	3.26283	0.0971623	0.387369
Apob	0.318971	2.51443	0.186387	0.673947	0.868936
Tnfsf12	0.318322	1.10674	1.16858	0.301907	0.639262
Mast1	0.317822	0.89415	0.840403	0.378162	0.694823
Pdgfd	0.317527	3.57622	3.95353	0.0711795	0.333803
Tmem150c	0.317481	3.09092	4.94705	0.0470744	0.274831
Tspan2	0.317471	2.71093	2.73805	0.125077	0.434905
Ccnjl	0.317466	5.74683	11.5328	0.00564402	0.0911245
Klf8	0.317447	5.3599	12.1348	0.00482015	0.083578
Orai1	0.31728	3.51424	5.16446	0.0431997	0.262302
Srrm4	0.316957	0.381431	0.824734	0.382492	0.697839
H60b	0.316863	1.29509	0.918978	0.357523	0.68139
Igsf9	0.316586	4.15478	5.99799	0.0314908	0.223379
Tm4sf5	0.315842	3.33279	6.54964	0.025813	0.200577
Sptb	0.315813	6.02475	1.86635	0.198091	0.536125
Rab11fip4	0.315666	5.54935	10.6344	0.0072055	0.104714
Tnfaip2	0.31558	3.29517	1.32126	0.273781	0.615389
Ccdc92b	0.315259	2.06217	0.495979	0.495329	0.773468
Epb41l4a	0.315167	4.37592	6.91071	0.0227554	0.188772
Mrpl32	0.314903	2.77088	2.44854	0.144802	0.466932
Trp53	0.314508	6.40137	9.45523	0.010105	0.125964
Dcbld1	0.314492	5.10369	7.60282	0.018018	0.169728
Plcb2	0.314179	3.57463	3.04788	0.107551	0.406254
Adamts13	0.314151	0.553809	1.05595	0.325332	0.658346
Gbp9	0.314011	1.8164	1.95272	0.188748	0.523885
A230056P14Rik	0.313826	1.27298	0.809814	0.386687	0.700589
Nxph3	0.313822	3.74713	4.47126	0.0571239	0.301336
Cep152	0.31376	3.56005	3.86858	0.0738714	0.340978
Gm5115	0.313719	0.388839	0.931545	0.35438	0.678948
Ugcg	0.313679	5.79882	12.2006	0.00473893	0.0827613
Dusp27	0.313413	0.705138	1.02033	0.333284	0.664855
Il4ra	0.313396	3.99446	6.06416	0.0307359	0.221058
Slc41a1	0.31279	5.18359	9.74715	0.00927501	0.119744
Cfap77	0.312664	0.676503	0.728576	0.410824	0.717024
Gtse1	0.312509	5.25703	5.39235	0.0395427	0.250894
Gprin3	0.312171	1.23	1.65298	0.223916	0.564429
Mrps36	0.311757	2.39171	3.48296	0.087777	0.371735
Epx	0.311575	3.24127	1.27092	0.282636	0.623265
Klf11	0.311346	5.44853	10.9512	0.00660268	0.10009
Irf9	0.311317	4.22823	7.80514	0.0168619	0.164153
Gpr55	0.311094	1.72589	1.41094	0.258927	0.602327
Traf3ip2	0.311047	3.90525	7.58201	0.0181422	0.16999
Nqo2	0.310998	5.07591	9.08187	0.0112985	0.133666
Nfyb	0.31089	4.6117	8.75391	0.012487	0.140625
Rabl2	0.310641	3.75034	6.67861	0.0246676	0.195402
Lypd6b	0.310078	4.21618	4.80774	0.0497783	0.283005
Sec22c	0.310012	4.20363	7.17217	0.0208091	0.180994
Tmem29	0.309994	2.58419	2.61922	0.132737	0.447035
Rgs16	0.309537	2.95834	4.66243	0.0528013	0.291046
Fam57a	0.309466	2.47766	2.16355	0.168224	0.498523
Zfhx4	0.309463	5.9313	14.1631	0.00292148	0.0618066
Sox9	0.309306	3.19209	4.007	0.0695462	0.330649
Ache	0.309236	0.837295	0.538536	0.477779	0.762173
Magohb	0.309018	1.7347	1.73856	0.213054	0.551302
Cyp2u1	0.308881	1.859	0.967933	0.345503	0.673304
1110059E24Rik	0.308868	3.99787	5.71716	0.0349523	0.234305
Ptpn6	0.308811	3.69731	3.23116	0.0986125	0.390824
Zfp688	0.308493	2.8864	3.02861	0.108548	0.40792
Kcnj4	0.308214	1.33165	0.657268	0.434033	0.73401
Gm14124	0.308007	1.95433	0.694756	0.421577	0.724905
Gpr182	0.308003	1.75647	1.44006	0.254339	0.597983
Shisa4	0.307951	3.28747	2.99857	0.110126	0.410891
Vwa2	0.307868	0.694234	0.572411	0.464566	0.753765
Angpt4	0.307845	0.159408	0.777506	0.396015	0.705517
Rgs17	0.307767	1.93749	0.98152	0.342272	0.671564
Mylpf	0.307723	1.20045	0.509916	0.489458	0.769726
Abcd2	0.307642	2.76987	3.57913	0.0840283	0.362826
Srm	0.307485	5.25707	7.55457	0.0183075	0.170399
2700099C18Rik	0.307327	1.91579	2.24797	0.160812	0.489482
Cyyr1	0.307114	2.13072	2.12378	0.171867	0.503083
Rfk	0.307082	5.02007	11.8227	0.00522811	0.0874121
Pcdhgb2	0.306807	1.95499	1.30431	0.276719	0.617914
Epor	0.306795	2.6751	0.57973	0.461793	0.752531
Zfp112	0.306596	2.2547	1.95958	0.188031	0.523036
Ablim2	0.30652	1.60311	0.954169	0.348822	0.675135
Nr1i2	0.305495	0.843322	0.952541	0.349217	0.675412
Gab3	0.305323	0.0945048	0.673856	0.428449	0.729734
Rhd	0.304877	3.43729	0.674849	0.428119	0.729734
Rcl1	0.304474	4.87032	8.71185	0.0126499	0.142007
Clec4a1	0.304463	0.441194	0.759327	0.401418	0.709737
Bag3	0.303959	6.1362	9.93956	0.00877201	0.11597
Klhl21	0.303845	4.83961	3.98352	0.0702579	0.331652
Trmt6	0.303698	4.68572	8.14889	0.0150934	0.154223
Kctd21	0.30342	3.34476	2.64059	0.131316	0.44528
Mybbp1a	0.302473	7.96418	8.83002	0.0121984	0.139005
Pcbp4	0.302441	6.18672	6.32964	0.0279171	0.209485
Amer2	0.302137	3.21311	1.51065	0.243669	0.587663
Zfp11	0.302051	3.3211	4.05345	0.0681647	0.328211
Cacng5	0.30204	0.413504	0.254722	0.623329	0.843118
Arid4a	0.301918	4.8975	12.7336	0.00413799	0.0750759
Frrs1	0.301899	3.31831	4.13295	0.0658764	0.322874
Eif4ebp1	0.301812	4.96217	8.24308	0.0146479	0.151982
Neto1	0.301705	0.405916	0.671749	0.429152	0.730222
Erdr1	0.301619	4.76314	2.97302	0.11149	0.412936
Zbtb11os1	0.301555	2.2552	2.24486	0.161078	0.489861
Slc35e4	0.301536	1.35554	1.73834	0.213081	0.551302
Zfp366	0.301179	1.8293	1.30686	0.276275	0.61769
Itfg1	0.301176	6.0314	9.83693	0.00903616	0.117737
Bloc1s3	0.300653	3.17488	3.46993	0.0883006	0.372722
Cd38	0.300319	2.2588	2.68681	0.12831	0.439888
Tlr4	0.300163	1.22948	0.977469	0.343231	0.671564
Slc35d2	0.299643	1.73456	1.62398	0.227762	0.568154
Lhcgr	0.299457	2.46033	1.8065	0.204922	0.542816
Brcc3	0.299454	4.14624	6.34808	0.0277331	0.20907
Prr7	0.299219	0.833877	0.967578	0.345588	0.673377
Spry2	0.298906	4.53876	7.11427	0.0212224	0.182775
Fbxo16	0.298897	3.03835	3.34284	0.0936142	0.381797
Orai2	0.298793	3.68748	5.59551	0.0365924	0.241288
Fpgs	0.298345	4.6402	8.32095	0.0142914	0.150272
Syt1	0.2982	1.81394	0.556886	0.470543	0.756955
Rcc2	0.298179	8.32233	14.8209	0.00250664	0.0571425
Hmgcs2	0.298168	8.21254	7.93854	0.0161477	0.160119
Rnase12	0.298048	0.773023	0.515089	0.487311	0.768211
Tmub1	0.297983	2.91286	2.55594	0.137057	0.454379
Aurka	0.297745	5.41719	11.4722	0.00573579	0.0918703
Prrt4	0.29773	4.36697	6.27719	0.0284487	0.211841
Slc5a5	0.297639	1.0603	1.35163	0.268623	0.610884
Pcdhb7	0.297536	1.5647	0.904016	0.361321	0.683986
Apoo	0.29714	0.633959	0.777702	0.395958	0.705517
Tmem238	0.297117	1.55794	1.16552	0.302512	0.639609
Glis3	0.296947	5.2919	2.74233	0.124811	0.434398
Wdr43	0.296623	5.962	13.8496	0.00314743	0.0645544
Hsbp1l1	0.296232	0.854996	1.19012	0.297701	0.635147
Alas2	0.296111	5.32941	0.820661	0.38363	0.698144
Wdr55	0.295973	4.10779	6.47334	0.0265206	0.204275
Tcaf2	0.29591	2.80749	2.59208	0.134568	0.450936
Ptpn7	0.295836	2.27146	1.84532	0.200457	0.538512
Slc25a46	0.295456	4.52886	8.56136	0.0132538	0.144746
Acvr1	0.295338	5.20227	10.2027	0.00813543	0.111564
Ednrb	0.294956	2.71556	2.27179	0.158797	0.486704
Cd84	0.293414	0.274713	0.325205	0.579501	0.820935
Lamc3	0.293373	4.24945	2.30981	0.155646	0.482765
Kif26b	0.293347	7.03633	3.07659	0.106087	0.404687
Plxna4	0.293297	8.45362	9.71317	0.00936735	0.120506
Pnpt1	0.293211	4.75369	6.24003	0.0288326	0.213238
Kin	0.293	3.00286	2.13435	0.170889	0.501839
Arrdc3	0.292831	5.78819	11.0463	0.00643346	0.0989996
Hpca	0.292538	1.54367	1.01928	0.333523	0.664855
Lipg	0.292503	3.90031	4.04066	0.0685417	0.328914
Ptp4a1	0.292217	2.15458	1.98386	0.185521	0.518702
Pklr	0.292089	4.29395	0.36853	0.555638	0.807894
Mlxipl	0.291923	2.54624	2.56476	0.136443	0.453237
Lhx9	0.291913	7.15101	5.86348	0.0330948	0.228258
Ccdc14	0.291895	4.17555	7.66735	0.0176393	0.167841
Galnt16	0.291858	3.99018	1.54802	0.238264	0.580982
Rspo3	0.291763	1.17037	1.20211	0.295397	0.632621
Pbx4	0.29163	0.457058	0.801581	0.389031	0.701716
Dnaaf3	0.291354	3.65098	4.31342	0.0610196	0.311409
Rai2	0.291251	0.962001	0.680118	0.426371	0.728599
Abca6	0.291196	1.84946	1.45647	0.251804	0.594542
Dmtn	0.291174	4.04705	0.959014	0.347648	0.675037
Mmachc	0.290973	3.49497	5.34301	0.0403019	0.253771
Cit	0.290961	5.85084	14.2742	0.002846	0.0610699
Zfp799	0.290723	5.42384	11.5834	0.00556863	0.0905288
Ctbp2	0.29069	5.94871	8.86011	0.0120865	0.138147
Pygm	0.29032	5.24721	2.01644	0.18222	0.515392
Prickle1	0.290086	5.34312	10.2241	0.00808621	0.111105
Wdr78	0.289868	2.79049	2.84487	0.118658	0.424776
Cnr2	0.289452	0.0324617	0.374125	0.5527	0.80614
Ddx19b	0.289404	5.61234	8.65827	0.0128611	0.143341
Gstm7	0.288948	5.26461	7.79323	0.0169275	0.164506
Praf2	0.288942	3.84054	4.92996	0.0473963	0.276064
Pcdhb22	0.288869	2.83693	1.90852	0.193457	0.530118
Ank3	0.288652	6.18013	13.9476	0.00307461	0.0637443
Cebpd	0.288238	2.84521	3.69448	0.0797877	0.354245
Fnbp1	0.288236	5.52716	11.5451	0.00562558	0.0910351
Dstn	0.288227	6.84299	12.442	0.00445488	0.0790651
Wfdc2	0.288185	1.88264	1.3752	0.26471	0.606384
Dqx1	0.287805	0.699596	1.03594	0.329766	0.661831
Cish	0.287478	3.44425	5.03052	0.045539	0.269998
Reep1	0.287413	7.76241	13.1876	0.00369599	0.0708965
Proser1	0.287404	4.71547	7.88068	0.016453	0.161677
Igf1	0.287403	6.78655	5.79341	0.0339693	0.231681
Pcdhga4	0.2874	2.83141	3.31897	0.094656	0.382272
A930006K02Rik	0.287302	1.08176	1.2433	0.287663	0.628022
Sertad4	0.28722	3.75818	3.22217	0.0990291	0.391806
H2bu1-ps	0.286834	3.24238	1.68024	0.220378	0.560922
Pappa2	0.286794	3.83577	1.35645	0.267816	0.610301
9330104G04Rik	0.286652	1.55842	1.33365	0.271659	0.613211
Dleu2	0.286548	1.23598	1.19769	0.296243	0.633424
Zfp955a	0.286413	4.38646	4.79673	0.0499999	0.283353
Kif6	0.286406	1.87858	2.37397	0.150507	0.475778
Tacr3	0.286216	0.694345	0.984079	0.341669	0.671022
Spta1	0.285637	4.31517	0.541931	0.476426	0.761106
Gbp7	0.285456	2.23883	1.64095	0.2255	0.565642
A4galt	0.285341	2.07549	1.52807	0.241129	0.584333
Klf1	0.285183	3.54448	0.512009	0.488588	0.769042
Gucy1a2	0.284219	5.53483	5.36551	0.0399536	0.252479
1110006O24Rik	0.283701	0.310095	0.60466	0.452553	0.746723
Tram1l1	0.283616	2.56609	3.11848	0.103994	0.400616
Fam107a	0.283579	0.879494	0.650884	0.436213	0.735501
Cpm	0.283223	2.43515	1.53983	0.239435	0.582731
Marchf7	0.283052	6.22267	7.64728	0.0177561	0.168498
Atg10	0.282857	2.24211	2.20713	0.164345	0.493944
Cldn11	0.282725	2.95819	1.54358	0.238898	0.582127
Pcf11	0.282649	6.08775	9.82357	0.00907124	0.118085
Ttc8	0.282637	4.00774	6.0724	0.0306435	0.221058
Hoxd3	0.282526	3.35147	2.50462	0.14069	0.460408
2610027K06Rik	0.282498	0.972809	0.959709	0.34748	0.67492
Pianp	0.28249	4.09966	0.851676	0.375092	0.692882
Sdc3	0.282374	6.08009	10.019	0.00857369	0.114567
Kctd15	0.282288	4.96162	10.9057	0.00668548	0.100291
Rxfp2	0.281774	1.07106	0.788271	0.392869	0.703217
Onecut3	0.281581	0.960739	0.378357	0.550498	0.80511
Creg2	0.28152	1.21643	0.698794	0.42027	0.723981
Bcl10	0.281493	4.00817	6.89592	0.0228719	0.189071
Rrp9	0.281436	4.54926	4.1486	0.0654372	0.321538
Scd1	0.281407	4.27055	6.28655	0.028353	0.211464
Arid3a	0.28066	5.13692	7.27961	0.0200672	0.177878
Zfp229	0.280658	4.36068	4.06136	0.0679326	0.327589
Arid3b	0.280633	5.49336	8.08951	0.0153825	0.156497
Ttc39b	0.280551	4.41374	4.70938	0.0518009	0.288145
Gimap4	0.280251	2.81933	3.73567	0.078337	0.351148
Epha7	0.279704	5.99966	2.87627	0.116849	0.421589
Stk26	0.279458	4.9861	4.48878	0.0567102	0.300164
BC024063	0.279414	3.29697	3.20918	0.0996346	0.392793
Nol9	0.279338	5.99898	8.4731	0.013624	0.14685
Mybl2	0.279327	5.90218	4.2774	0.0619532	0.314212
Adh1	0.278791	1.06072	0.692614	0.422274	0.725432
Prkaa1	0.278723	5.04267	11.2822	0.00603535	0.0950881
Pappa	0.278433	3.66081	2.43844	0.145558	0.467556
4931406H21Rik	0.278411	2.48406	1.25677	0.285196	0.62631
Ndufaf6	0.278197	2.99439	3.96949	0.0706871	0.33268
Hspa12a	0.278197	4.72614	5.0393	0.0453811	0.269404
St6galnac4	0.27805	4.70227	9.2496	0.0107427	0.129233
Zfp114	0.277986	1.79879	0.936817	0.353073	0.678254
Riok2	0.277744	5.22991	11.8936	0.00513185	0.0863267
Rab40b	0.277675	1.93622	1.41807	0.257793	0.601084
Slc45a4	0.277631	6.5051	17.2782	0.00146426	0.0414071
Ttc9	0.277503	0.339256	0.604881	0.452473	0.746723
Neurl3	0.277192	1.16336	0.956712	0.348205	0.675129
Aldoc	0.277129	3.37986	3.02859	0.108549	0.40792
Alkbh4	0.277087	3.56933	4.78452	0.050247	0.283955
Trib1	0.277054	3.84917	5.99293	0.0315495	0.223379
Smim15	0.277041	4.20889	4.64924	0.0530865	0.291985
Myocd	0.276925	3.9608	1.79697	0.206037	0.543647
Tsr1	0.276464	5.71795	9.6748	0.00947294	0.120923
Nhsl1	0.276422	5.56419	6.12616	0.0300483	0.219014
Mnd1	0.276348	2.65107	1.70689	0.216991	0.556288
Prmt3	0.276166	5.48505	11.2192	0.00613881	0.0959936
Cd40	0.276126	0.70588	0.565174	0.467336	0.755144
Redrum	0.275568	1.45983	0.463835	0.509359	0.782838
Usp29	0.275497	4.77165	7.3055	0.0198931	0.177271
Slco3a1	0.275309	2.71103	1.678	0.220665	0.561147
Alg13	0.275228	6.93794	2.08348	0.175664	0.507741
Dph1	0.27512	3.84134	4.59105	0.0543673	0.294811
Alg6	0.275067	3.33476	2.9378	0.113405	0.416789
Snhg17	0.274959	4.05741	3.67429	0.0805105	0.354591
Mdp1	0.274898	4.24865	5.55674	0.0371345	0.243156
Ttc13	0.27469	5.11851	8.21259	0.0147903	0.15259
E2f3	0.274653	5.24934	9.91194	0.00884218	0.116341
Zdhhc2	0.274581	5.61301	5.69493	0.0352454	0.235433
Klhl14	0.27457	1.4709	1.10198	0.315457	0.651302
Tbc1d10c	0.27451	0.868372	0.64027	0.439879	0.737802
Gm14486	0.27401	0.507978	0.555237	0.471185	0.757594
Bicral	0.273906	5.24124	11.3977	0.0058512	0.0928754
Aox4	0.273749	0.991458	0.573126	0.464294	0.753744
Pdk4	0.273405	2.48717	2.04961	0.178938	0.511657
Map1b	0.273235	7.15255	9.81768	0.00908674	0.118178
E230016M11Rik	0.273159	0.441191	0.612398	0.449748	0.744969
Ntpcr	0.273104	4.04749	4.69924	0.052015	0.288719
Slc9b2	0.272941	0.0872821	0.291978	0.599296	0.832077
Lrrc8b	0.272739	3.88522	3.65838	0.081086	0.356339
Prkcq	0.272718	2.55428	2.67172	0.129282	0.441581
AI854703	0.272706	1.4143	0.861256	0.372513	0.692104
Fdft1	0.272202	5.75085	9.79221	0.00915421	0.118946
Sema4d	0.272172	5.12988	4.63459	0.0534055	0.292435
Dclk1	0.27209	7.53121	9.67314	0.00947753	0.120923
Lmbr1l	0.271622	4.41013	6.25154	0.0287131	0.212911
Reep4	0.271514	3.85279	4.03202	0.0687978	0.329533
Zc3h12b	0.271385	3.74752	5.22801	0.0421403	0.259782
Itgb1bp2	0.271275	0.525464	0.543359	0.475859	0.760723
Reps2	0.271198	4.26547	4.0515	0.0682219	0.328314
Slc25a22	0.271168	4.29728	4.62544	0.053606	0.292831
Chpt1	0.27089	4.88328	6.84115	0.0233093	0.191221
C1qbp	0.270759	6.16028	8.87385	0.0120359	0.137751
Pcdhgb7	0.270544	3.46808	5.28107	0.0412798	0.257014
Cmip	0.270292	5.79862	6.52843	0.0260074	0.201422
Slc52a3	0.270153	1.48955	1.02971	0.331163	0.663313
Cd36	0.270152	2.24704	1.33107	0.272099	0.613328
Itga4	0.270022	3.91941	1.63683	0.226047	0.566102
Gfi1b	0.269541	2.16116	0.282683	0.605097	0.83441
Lgr6	0.269439	1.68982	0.92608	0.355742	0.679947
Spink4	0.269392	0.954689	0.599219	0.454543	0.748082
Rtl8a	0.269388	3.93097	2.47597	0.142772	0.463911
Scn2b	0.26911	3.38682	3.06196	0.10683	0.405373
Epb42	0.269077	3.3534	0.358189	0.561151	0.811229
Mir196a-1	0.268792	0.164399	0.414454	0.532385	0.793873
Rerg	0.268733	1.14876	1.19355	0.29704	0.634791
Arl15	0.268609	4.45836	6.11224	0.030201	0.219438
Tmem181b-ps	0.268405	2.44035	2.12706	0.171563	0.502789
Tfe3	0.267967	5.88205	11.5082	0.00568109	0.0914092
Dpagt1	0.267961	4.4529	5.90961	0.032534	0.22671
Fcer1g	0.26794	0.907809	0.828952	0.381319	0.697286
Arhgef4	0.26792	3.42576	3.16436	0.10176	0.395791
Utp15	0.267898	4.91494	7.88364	0.0164372	0.161677
Lck	0.267818	1.9176	1.50509	0.244488	0.58813
Pml	0.267783	6.10643	10.4536	0.00757891	0.107433
Apoe	0.26715	6.16083	8.37541	0.0140481	0.148712
Wipf3	0.267024	3.57914	3.66807	0.0807349	0.35535
Aldh18a1	0.267023	5.92574	6.06837	0.0306886	0.221058
Dnmt3b	0.266933	4.36882	4.79019	0.0501321	0.283646
Trim50	0.266689	2.09051	1.24406	0.287523	0.628022
Fermt3	0.266629	3.21293	2.12007	0.172212	0.503644
Resf1	0.266611	6.82876	7.60898	0.0179815	0.169536
C2cd5	0.266443	5.11809	8.19228	0.0148861	0.152881
Klf12	0.266366	4.46935	4.90204	0.0479282	0.277533
Spata13	0.266347	5.57039	8.10524	0.0153053	0.155877
Pkia	0.266319	3.75916	4.77669	0.0504063	0.284244
Skil	0.26617	6.1464	7.95773	0.016048	0.159905
Mef2c	0.266139	3.97251	4.48969	0.0566889	0.300164
Cemip2	0.265643	6.4543	6.87422	0.023044	0.18956
Hey1	0.26555	4.22982	2.06587	0.177356	0.510088
Ptch2	0.265175	5.05842	6.41221	0.0271042	0.206627
Slc14a1	0.26516	1.81526	0.399502	0.539746	0.798612
Ftx	0.265089	3.60204	4.98481	0.0463722	0.272818
Alg11	0.264878	5.23265	9.25439	0.0107273	0.129158
Hmox1	0.264769	5.20336	9.30197	0.0105759	0.128489
4930577N17Rik	0.264546	1.104	0.947405	0.35047	0.676351
Amot	0.26448	7.18425	9.30107	0.0105787	0.128489
Sc5d	0.264413	3.87841	4.74374	0.0510833	0.286319
Fzd6	0.264237	3.59178	3.31856	0.0946739	0.382272
Trip10	0.264051	5.07114	6.90565	0.0227951	0.18887
Rgs8	0.26379	0.18846	0.569842	0.465546	0.75444
Edn3	0.263585	3.07638	2.62349	0.132451	0.446814
Zfp955b	0.263459	4.47687	5.23959	0.0419507	0.25918
Jam2	0.263445	3.28497	2.42625	0.146478	0.468654
BC021767	0.263414	0.215405	0.634609	0.441854	0.739281
Eif5a2	0.263366	4.05341	2.10459	0.173662	0.505059
Twf1	0.263329	5.51473	10.3376	0.00783035	0.108968
Kcng1	0.263135	3.7317	3.87601	0.0736311	0.340212
Mpi	0.263108	4.18337	2.15967	0.168575	0.499006
Slc7a1	0.262888	5.68456	8.10614	0.0153009	0.155877
Aspn	0.26267	0.132886	0.237683	0.635073	0.849421
Kank1	0.262619	6.3116	9.93749	0.00877724	0.11597
Ubr5	0.262496	9.137	12.1265	0.00483047	0.0836354
Ppp1cc	0.262479	2.43693	1.80742	0.204815	0.542749
Msrb1	0.26215	4.21648	7.06718	0.0215658	0.184098
Cisd2	0.261941	3.92373	4.52364	0.0558983	0.297991
Hexb	0.261939	4.15838	4.98641	0.0463428	0.272818
Gm10560	0.261843	1.2038	0.788353	0.392845	0.703217
Dchs2	0.261785	1.55262	0.951691	0.349424	0.675604
Gm9	0.261574	0.0206133	0.379833	0.549734	0.804546
Cox8a	0.261512	6.03346	5.60992	0.0363935	0.240201
Pcdhgb8	0.261398	1.91906	0.911195	0.359491	0.682883
Pitpnm3	0.261261	3.18286	3.00132	0.10998	0.410781
Kcnj12	0.261131	3.37131	1.72991	0.214119	0.552675
Prss36	0.261041	2.69324	2.43442	0.145861	0.467625
Fuom	0.260966	2.25506	2.06716	0.177231	0.510088
E130311K13Rik	0.260935	2.4741	2.31521	0.155205	0.482506
Plxdc1	0.260886	5.19106	6.52026	0.0260828	0.201706
Zic2	0.260723	1.72106	0.493888	0.49622	0.77416
Scara5	0.260662	4.7007	3.26213	0.0971943	0.387369
Togaram2	0.260653	0.148749	0.291973	0.599298	0.832077
Lclat1	0.260602	4.5449	4.9726	0.046598	0.27339
Nol6	0.260467	6.7879	6.60075	0.0253516	0.198302
Eno3	0.260426	3.53196	3.54671	0.0852698	0.365461
Serinc2	0.26038	2.17359	1.26661	0.283411	0.624195
Gpr135	0.260353	0.101589	0.477209	0.503436	0.779202
Zbtb1	0.260058	5.11569	9.01798	0.0115191	0.13463
Jade2	0.260019	4.7428	7.28337	0.0200418	0.177878
Tspyl3	0.259952	3.85308	4.10502	0.0666695	0.324139
Igf2os	0.259822	3.39084	1.9327	0.190863	0.526851
Dnajb9	0.259799	4.71339	5.2566	0.041674	0.258375
Myo10	0.259747	7.54305	10.0086	0.00859948	0.114695
Ccdc66	0.25973	3.87239	4.26802	0.0621992	0.314681
Muc1	0.259715	0.234322	0.621958	0.446322	0.743045
Lypla1	0.259542	5.24797	4.58993	0.0543924	0.294811
C430049B03Rik	0.259509	4.94725	4.77789	0.0503819	0.284244
Tent5c	0.259413	4.31312	1.13596	0.308438	0.645369
Akap17b	0.259161	4.12349	2.41607	0.147251	0.46982
Selenoi	0.258917	5.13643	6.45129	0.0267293	0.20504
Vsig1	0.258847	0.613422	0.491516	0.497235	0.774703
Kitl	0.258698	9.07016	10.4898	0.00750222	0.107039
Rnf182	0.258448	4.72728	6.67601	0.0246901	0.195402
Gna14	0.258234	3.9302	3.33503	0.0939534	0.381797
Arl5a	0.258184	6.39548	10.1276	0.00831135	0.112635
Cfap47	0.258181	1.07877	0.639832	0.440031	0.737882
Pus3	0.25818	3.70205	3.79176	0.0764132	0.34671
Sh3kbp1	0.258057	4.82255	4.58756	0.0544454	0.294811
Rasl12	0.257899	3.26693	2.88437	0.116389	0.420413
Mars2	0.257699	2.78247	1.63388	0.226439	0.566741
Zfp467	0.257627	6.33649	12.5457	0.00433901	0.077799
Ess2	0.257577	4.84567	7.48998	0.0187038	0.171848
Zfp595	0.257547	2.83796	2.20401	0.164619	0.494396
Phkg1	0.25743	0.680075	0.599644	0.454387	0.748082
Herc3	0.257359	4.91597	7.51345	0.0185586	0.171388
Gtf3c6	0.25727	4.25887	4.02033	0.0691462	0.330194
Gm6277	0.257095	0.173602	0.520953	0.484896	0.766983
Arrb1	0.256981	6.32553	5.24065	0.0419335	0.25918
Rbis	0.256904	4.14762	3.39051	0.0915764	0.377835
Plekhg3	0.25661	5.77633	4.33236	0.0605353	0.310849
Slc7a9	0.256543	1.42792	1.11975	0.311758	0.648127
Klhl24	0.256465	7.06522	7.85868	0.0165708	0.162193
Pnrc2	0.256324	5.96732	5.94558	0.0321045	0.225489
Tlcd5	0.256324	3.03602	2.79738	0.121459	0.429121
Ccdc6	0.256177	7.03839	9.25681	0.0107196	0.129158
Odf2	0.255999	6.47275	11.6563	0.00546223	0.0892145
Sgms1	0.255888	4.53706	5.08072	0.0446447	0.267736
Il17rd	0.255815	6.31692	10.5687	0.0073386	0.105346
Cyp4f13	0.25574	3.6649	4.58633	0.0544729	0.294847
Zik1	0.255739	4.1014	5.67795	0.0354712	0.236324
Rps6ka2	0.255628	6.60377	5.20224	0.0425661	0.260494
Tspan8	0.25558	0.975612	0.645495	0.438068	0.736973
Srp72	0.255471	6.73266	8.78102	0.0123832	0.140353
Tceal8	0.255416	4.82929	3.55522	0.0849418	0.364764
Ago2	0.25531	7.74761	14.0165	0.00302463	0.0634695
Slc25a39	0.254644	6.81083	10.7032	0.00706933	0.103696
Slc12a5	0.254643	2.2069	1.6412	0.225468	0.565642
Ypel1	0.254628	4.42098	3.4521	0.0890231	0.373921
Srf	0.254609	5.96131	13.1856	0.00369781	0.0708965
Zfp773	0.254599	1.50049	0.627219	0.444455	0.741606
Fam185a	0.254452	3.16821	2.6363	0.1316	0.44528
Cdc37l1	0.254165	5.04348	9.06807	0.0113457	0.13375
Ephb3	0.254162	4.86241	3.58789	0.0836967	0.362395
Sez6	0.254161	0.439562	0.233369	0.63813	0.850275
Ccdc24	0.254025	1.87966	1.43086	0.255777	0.599116
Gm10416	0.253912	0.0508438	0.263792	0.61728	0.839966
Dppa5a	0.25383	5.43419	1.76985	0.209257	0.54692
Vdr	0.253815	4.13918	3.76424	0.0773499	0.349008
Casp3	0.253718	5.57225	7.79547	0.0169151	0.164499
Tlr12	0.253652	0.537025	0.597904	0.455026	0.748354
Timm10	0.253649	2.95526	1.84644	0.20033	0.538512
Gldn	0.253574	3.26832	2.58	0.135393	0.451537
Kcnab2	0.253467	2.34377	1.55559	0.237189	0.579592
Fryl	0.253422	6.27781	11.837	0.00520852	0.0873926
Rxra	0.253061	6.80464	6.45942	0.0266522	0.204619
Tmem39b	0.252964	3.97443	3.18092	0.100968	0.395051
Ppt1	0.252775	6.24675	7.24903	0.0202751	0.179037
Rasal1	0.252709	1.51252	0.888595	0.365298	0.686034
Riox1	0.252561	4.6822	2.923	0.114222	0.417972
Bmp4	0.252351	1.4846	0.746081	0.405428	0.713163
Dusp15	0.252189	0.189808	0.409919	0.534597	0.795114
Wdr62	0.25207	4.50919	6.52888	0.0260033	0.201422
Runx2	0.252021	0.962103	0.600159	0.454198	0.748063
Siglecf	0.251918	0.847805	0.624127	0.445551	0.742295
Gm3636	0.251858	0.552895	0.548477	0.473836	0.759687
Gm14305	0.251822	2.85384	2.09617	0.174456	0.506022
Gsta4	0.251746	4.76416	5.78267	0.0341056	0.232046
Masp1	0.251696	2.99746	3.33898	0.0937819	0.381797
Grip2	0.251675	1.00269	0.677496	0.42724	0.729523
Gm9732	0.251673	0.481381	0.493374	0.49644	0.77416
Pcyt1b	0.251628	3.15744	3.10669	0.104578	0.40162
Gmppb	0.251564	3.38086	4.19605	0.0641265	0.319186
Fam178b	0.251552	3.05645	0.936059	0.35326	0.678344
Nadk2	0.251495	5.90522	12.5305	0.0043557	0.0779352
Hoxc10	0.25136	2.5298	1.79545	0.206216	0.543707
Tcf4	0.25135	7.39908	12.0117	0.00497639	0.085311
Msmo1	0.251312	4.26808	4.56451	0.0549639	0.29569
Mir17hg	0.251123	2.0636	1.12655	0.31036	0.647023
Gm15421	0.251115	0.376638	0.495418	0.495568	0.773728
Usp39	0.251027	5.10845	1.84045	0.20101	0.538779
Anp32a	0.25079	6.71243	11.7084	0.00538761	0.0884521
Lrig3	0.250746	4.25954	5.47325	0.0383349	0.247685
Dbndd1	0.250683	1.50457	1.11008	0.313763	0.649558
Stra6	0.250654	4.7839	3.6029	0.0831323	0.360948
Stox2	0.250558	5.76687	6.6443	0.0249663	0.196706
Lhfpl2	0.250506	7.12068	5.43799	0.0388558	0.249112
Fam199x	0.250503	4.74526	6.17983	0.0294678	0.215898
Tcte2	0.250479	0.550685	0.483079	0.500875	0.777626
Usp28	0.250461	6.32421	6.61564	0.0252191	0.197704
Impdh2	0.250285	7.38693	6.18984	0.0293611	0.21534
Mzt2	0.250222	3.85165	3.63723	0.0818585	0.35884
Sh3bgrl	0.250206	6.29458	6.71633	0.0243442	0.194629
Nt5c3b	0.250029	5.11785	4.5596	0.055075	0.295784
Bmp5	0.24994	1.91241	0.716888	0.414491	0.718436
Mob4	0.249569	5.00736	7.17128	0.0208153	0.180994
2300009A05Rik	0.249498	1.65707	0.809698	0.386719	0.700589
Phf19	0.249474	6.03084	3.91169	0.07249	0.337037
Nmrk1	0.249295	1.76718	1.45139	0.252586	0.595528
Dnm3os	0.249222	5.15208	6.25736	0.0286528	0.212688
Tmem231	0.249091	4.36966	5.18901	0.0427866	0.26103
Fat3	0.248951	3.85859	2.65421	0.130421	0.443759
Ticam1	0.248946	4.17852	4.37182	0.0595416	0.307855
Slc43a1	0.248899	4.24585	4.28425	0.0617742	0.313908
Ubl4a	0.248762	3.95113	3.68616	0.0800845	0.354526
Tmem33	0.248665	5.30607	8.56188	0.0132517	0.144746
Pax8	0.248661	4.26858	1.58973	0.232419	0.573489
Gpalpp1	0.248586	5.07515	8.10417	0.0153105	0.155877
Gnl3	0.248576	5.34903	7.22829	0.0204176	0.179958
Trim47	0.24852	3.35355	3.5221	0.0862272	0.367932
Nudt1	0.248495	4.00346	2.98815	0.110679	0.411277
Rbfox1	0.2484	3.85312	2.77035	0.123091	0.431567
Sgk3	0.24833	4.41595	3.37272	0.0923304	0.378963
Fyb	0.248126	1.33891	0.621058	0.446642	0.743403
Slc30a10	0.247996	1.56663	0.441917	0.519346	0.788432
Tent5b	0.247979	1.2767	1.01025	0.335586	0.665362
Tshz3	0.24794	4.47708	4.10144	0.066772	0.324233
Zfp141	0.247728	4.82026	3.86591	0.073958	0.341053
Zfp975	0.247652	3.85792	2.50706	0.140515	0.460155
Hdx	0.247501	2.00189	1.42931	0.25602	0.599519
Igdcc3	0.247422	5.22398	3.32282	0.094487	0.382227
Hdac8	0.247366	3.35569	2.72121	0.126127	0.435558
Gm3604	0.247255	2.77038	1.26888	0.283002	0.623488
Cstf1	0.247197	5.36825	6.42915	0.026941	0.205828
2610002M06Rik	0.247146	4.59153	2.98977	0.110593	0.411219
Ramp3	0.247132	0.450828	0.411567	0.533791	0.794719
Med16	0.24702	6.46008	12.8238	0.00404544	0.0747161
Slc7a7	0.246962	2.91448	2.46301	0.143727	0.464954
Thsd4	0.246887	5.07287	7.03257	0.0218224	0.185616
Fbxo41	0.246879	1.31314	1.00617	0.336524	0.665922
Psmb3	0.246713	5.52877	8.90853	0.0119091	0.136847
Hyal3	0.246668	0.0840387	0.426452	0.526614	0.79137
Pigh	0.246581	3.65515	3.36107	0.0928283	0.380012
Rims4	0.24652	1.33311	0.888001	0.365453	0.686108
Dhodh	0.246388	4.39267	3.14537	0.102677	0.397781
Trim34a	0.246379	2.0442	1.60109	0.23086	0.572286
Piwil1	0.246279	0.0135767	0.252769	0.62465	0.843567
Rbfox3	0.246267	1.13062	0.564645	0.46754	0.755144
Polr2c	0.246248	5.40459	5.41048	0.0392682	0.250366
Yae1d1	0.246115	3.95609	4.7019	0.0519587	0.288543
Zfp273	0.245944	2.60277	2.23806	0.161661	0.490558
Lpar6	0.245782	3.37669	3.67424	0.0805124	0.354591
Dgki	0.245707	1.23658	0.421596	0.528935	0.792336
Tmx3	0.245566	5.44466	5.89601	0.0326982	0.227329
Taf15	0.245501	4.95406	5.30126	0.040958	0.255847
Btg1	0.245474	6.41132	13.0122	0.00385979	0.0728014
Spns1	0.245142	5.45467	6.94214	0.0225103	0.187556
G2e3	0.244966	5.4872	3.54543	0.0853191	0.365461
Rhox5	0.244497	3.65109	3.19737	0.100189	0.393589
Bnip5	0.244459	0.0736477	0.399698	0.539648	0.798612
Fgd1	0.244378	6.71831	5.66261	0.0356766	0.237244
Thumpd2	0.244352	3.40315	2.02482	0.181383	0.514369
Plekhh1	0.244337	5.48295	5.44099	0.0388111	0.249112
Prokr1	0.244208	2.19857	0.791703	0.391874	0.703217
Eef1e1	0.24419	4.34685	3.87878	0.0735417	0.340063
Hspb8	0.244048	3.03491	1.87529	0.197097	0.53486
Atic	0.244012	6.51141	7.07941	0.021476	0.183718
Zfp72	0.244007	2.86727	1.69785	0.218132	0.557924
Pdpn	0.2439	6.14803	7.21606	0.0205021	0.180141
Tbl1xr1	0.24388	6.72902	9.97009	0.00869519	0.115456
Rpl14-ps1	0.24376	1.82777	1.20399	0.295037	0.63224
Mpeg1	0.243654	3.09018	0.739892	0.407323	0.714804
Prrx2	0.243589	3.31688	2.18501	0.1663	0.496497
Taf5l	0.243325	5.81765	7.21787	0.0204896	0.180141
Cd83	0.243265	3.48668	0.925809	0.355809	0.679947
Zfp560	0.242872	3.3854	2.74339	0.124746	0.434398
Adamtsl2	0.242786	2.68064	1.40243	0.260288	0.603466
Kcnq2	0.242781	1.77175	0.241185	0.632617	0.847925
Zfp780b	0.242698	4.29525	4.02804	0.0689163	0.329542
Tiam2	0.242659	4.51738	3.5024	0.0870031	0.369493
Alg14	0.242614	2.86719	2.19833	0.165119	0.494691
Tirap	0.242418	3.73296	3.23085	0.098627	0.390824
Gprc5c	0.242337	6.1518	5.82478	0.0335744	0.230544
Miip	0.242271	3.84059	2.97295	0.111494	0.412936
Zdhhc12	0.242135	3.70062	2.71788	0.126337	0.435558
Etv4	0.242044	2.07419	1.02565	0.33208	0.663848
Cnot2	0.241951	6.43652	4.80597	0.0498138	0.283005
Gpatch4	0.241657	2.9926	1.86107	0.198682	0.536845
Prkar2a	0.241539	5.87396	7.42061	0.0191409	0.173981
Nudt4	0.241463	6.95132	5.95678	0.0319721	0.225017
Tubb2a	0.241336	4.40856	4.05761	0.0680426	0.32792
Hoxd10	0.24125	3.77228	1.72253	0.215034	0.553915
Fntb	0.241196	5.09728	5.525	0.0375855	0.244748
Lipt1	0.241081	2.64707	2.10484	0.173638	0.505059
Naaladl2	0.240998	2.0137	0.824238	0.382631	0.697839
Tuba1b	0.240862	9.19546	7.48964	0.0187059	0.171848
Rora	0.240719	3.51548	4.0853	0.0672366	0.325816
Sox6	0.24069	5.05027	6.60336	0.0253284	0.19823
Mospd2	0.240597	3.80163	3.06414	0.106719	0.405373
Txnrd1	0.240556	7.00229	8.02821	0.0156879	0.158236
Dusp22	0.240547	4.21229	4.85545	0.0488316	0.280066
Mthfd1	0.240468	6.13557	4.62104	0.0537025	0.293038
Bst2	0.240218	5.13909	1.69152	0.218936	0.559371
Acacb	0.239994	4.97877	2.63017	0.132006	0.44589
Spn	0.239968	2.85323	1.40325	0.260156	0.603466
Cndp2	0.239911	4.80163	5.56713	0.0369883	0.242813
2010204K13Rik	0.239889	2.45652	1.5906	0.2323	0.573375
Dact2	0.239824	5.08875	2.47978	0.142493	0.463619
Zfp938	0.239654	2.39816	1.27525	0.281859	0.622142
Snai2	0.239647	4.6867	4.91341	0.0477107	0.277056
Fam214b	0.239586	4.68849	4.98528	0.0463636	0.272818
Mfsd3	0.239553	2.45288	1.62614	0.227472	0.567916
Rbms3	0.239477	6.46101	6.15442	0.029741	0.217674
Gpr88	0.239461	0.9236	0.576552	0.462993	0.752945
Abhd4	0.239401	6.54344	4.67091	0.0526189	0.290495
Septin1	0.239384	1.94511	1.68471	0.219805	0.560523
Ube2d1	0.239346	4.71829	5.40653	0.0393278	0.250366
Cenpt	0.239322	4.59417	6.42221	0.0270077	0.206092
Il27ra	0.23927	2.24891	1.20147	0.295518	0.632786
Cpne8	0.23924	4.34829	2.27716	0.158347	0.486488
AW046200	0.23918	0.249377	0.211579	0.654134	0.858221
Slc16a3	0.239113	5.14858	6.86778	0.0230954	0.189697
Gm5617	0.23907	4.21562	1.26076	0.28447	0.625674
Tmem229b	0.239069	4.1869	3.69048	0.0799301	0.354425
Hoxa4	0.238994	0.0599262	0.405434	0.536802	0.796092
Plekha2	0.238875	5.50067	8.96733	0.0116976	0.1353
Calml4	0.238824	1.34403	0.657769	0.433863	0.733993
Pdha1	0.238742	6.5558	11.8899	0.00513684	0.0863267
Adamtsl3	0.238627	0.451591	0.594064	0.456442	0.749138
Stum	0.238521	5.87972	4.6028	0.0541056	0.293941
Apol8	0.238487	1.48616	0.298225	0.595464	0.830239
G3bp1	0.238356	7.88195	7.29056	0.0199933	0.177878
Mpzl2	0.238344	2.6384	1.80307	0.205323	0.543076
Snhg1	0.238341	4.73684	2.8438	0.11872	0.424869
Mall	0.23834	0.2558	0.385166	0.54699	0.80288
Ntm	0.238296	1.83487	0.583801	0.460263	0.751117
Sowaha	0.238294	1.2169	0.223789	0.645047	0.853589
Car14	0.238142	1.84523	0.748227	0.404774	0.71259
Wac	0.238031	6.96669	8.20671	0.014818	0.152626
Homez	0.237863	3.897	4.19152	0.0642503	0.319311
Prorsd1	0.237809	2.42432	1.46946	0.249821	0.592787
Hpgd	0.237707	3.50229	1.50428	0.244607	0.588143
C330007P06Rik	0.237642	4.87526	5.3719	0.0398553	0.25197
Dpy19l4	0.237642	5.02226	4.17258	0.0647707	0.32033
Cxadr	0.237508	5.06384	3.88307	0.0734034	0.339828
Akap1	0.237491	6.35062	6.223	0.0290106	0.214105
Cldn4	0.237401	0.191251	0.549462	0.473448	0.759458
Camk2n1	0.237351	3.93561	5.50401	0.0378873	0.246372
Plekhg6	0.237231	0.241154	0.324195	0.580082	0.821428
Fgf1	0.237102	1.08315	0.769056	0.398512	0.706902
Hilpda	0.236869	3.1555	2.92252	0.114248	0.417972
Rnf139	0.236813	4.94714	7.10614	0.0212812	0.182933
Tgfb1	0.236764	4.38321	5.19826	0.0426322	0.260494
Sp3	0.23672	7.24339	6.09134	0.0304322	0.220513
Rbm47	0.236687	4.57597	4.16296	0.0650369	0.321109
Dusp1	0.236649	3.55051	2.07694	0.176289	0.508715
Traf1	0.236578	2.12457	1.14352	0.306907	0.643768
Rnft1	0.236568	4.14228	4.64065	0.0532733	0.292296
Npas2	0.236561	1.60187	1.19417	0.29692	0.634631
Pdk1	0.236557	5.86048	8.40572	0.0139149	0.148079
Dok7	0.236258	1.66912	0.955947	0.34839	0.675129
Gtf2ird2	0.236217	3.98576	4.0491	0.0682926	0.328339
Mir7686	0.236203	1.35895	0.6056	0.452211	0.746574
Gabra4	0.236123	5.91058	5.02948	0.0455579	0.269998
Nufip1	0.236038	4.51355	5.09319	0.044426	0.267043
Ubtd1	0.235899	3.24938	2.62364	0.132441	0.446814
Sphk1	0.235894	3.05392	1.37548	0.264664	0.606384
Tmem123	0.235836	6.18782	7.50569	0.0186065	0.171717
Slc38a3	0.23578	1.98097	1.31754	0.274421	0.615851
Hid1	0.235751	2.55118	1.42252	0.257089	0.600626
Abcc4	0.235708	4.70691	2.20376	0.16464	0.494396
Zbtb46	0.235653	5.74157	8.46615	0.0136537	0.14685
Eogt	0.235472	3.8892	4.1487	0.0654342	0.321538
Nthl1	0.235365	2.61063	1.86222	0.198553	0.536843
Map2k6	0.235137	3.91993	4.85125	0.0489142	0.280125
Sash1	0.235091	6.32378	9.66704	0.00949446	0.121026
Rsl24d1	0.234909	6.20332	10.4445	0.00759819	0.107433
Tmem184c	0.234698	4.39317	3.1155	0.104141	0.400749
Zfp101	0.234682	3.75227	3.61031	0.0828555	0.360594
St8sia2	0.234679	4.62972	4.74237	0.0511116	0.286319
Tet2	0.234412	6.04683	7.72679	0.0172988	0.166335
Arid5b	0.234313	6.19056	4.51252	0.0561557	0.298713
Gnb5	0.234265	3.59581	3.37127	0.0923921	0.378995
Hoxb5	0.234261	0.947259	0.803751	0.388411	0.701716
Slc30a2	0.234134	3.69217	1.79847	0.205862	0.543584
Nde1	0.234096	5.19909	6.09744	0.0303646	0.220295
Clstn3	0.23397	4.25108	1.86281	0.198486	0.536843
Ppp1r14b	0.233954	6.61638	7.36187	0.0195204	0.175113
Tagap1	0.2339	4.15989	4.77259	0.0504899	0.284244
Gchfr	0.233897	0.36501	0.308591	0.589221	0.826639
Rian	0.233826	7.33593	7.72756	0.0172945	0.166335
Pnma2	0.233816	1.4266	0.847008	0.376359	0.693225
Hunk	0.233741	6.11689	4.89241	0.0481133	0.277793
Gsr	0.233645	5.96661	10.8057	0.00687178	0.102287
Tjp3	0.2336	2.50634	0.838178	0.378772	0.695121
Zmat3	0.23346	5.16961	7.53036	0.0184549	0.170767
Abcb4	0.233437	1.98824	0.514534	0.48754	0.768211
Castor1	0.23337	2.76201	1.33428	0.271553	0.613211
Proser2	0.233369	2.68645	1.42315	0.256989	0.600492
St6galnac3	0.233151	4.99991	6.14871	0.0298028	0.217893
Bahd1	0.233071	6.27301	6.9919	0.0221286	0.186868
Lrp12	0.232987	4.41866	5.87563	0.032946	0.22746
Cpne2	0.232982	3.03682	1.79695	0.20604	0.543647
Gnpnat1	0.232928	3.33936	1.83891	0.201185	0.538779
Itgal	0.232902	1.52254	0.715931	0.414793	0.718442
Wars2	0.232894	3.84388	3.40974	0.0907694	0.376422
Nmnat3	0.232763	3.28939	3.60752	0.0829594	0.360752
Hook3	0.232254	6.46898	5.87547	0.0329479	0.22746
Pcmtd1	0.23222	5.46891	4.15208	0.06534	0.321538
Lamp2	0.232113	7.5932	4.14841	0.0654423	0.321538
Ppp2r1b	0.231985	6.09103	10.9561	0.00659386	0.10009
Dcun1d4	0.231978	5.15375	2.88413	0.116402	0.420413
Rnf122	0.231971	4.40133	5.42489	0.0390514	0.249819
C1galt1c1	0.231862	3.31319	3.31346	0.0948983	0.382603
Svip	0.231738	2.88941	1.38769	0.262668	0.60521
Kcnab1	0.231652	3.03008	1.16915	0.301796	0.639262
Pde4d	0.231609	3.83265	3.76858	0.0772011	0.34875
Msi2	0.231596	7.00256	8.77233	0.0124164	0.140503
Zeb2os	0.231563	0.768931	0.588885	0.458363	0.75029
B930095G15Rik	0.231534	3.66626	2.83765	0.119078	0.425221
Rhebl1	0.231507	1.75853	0.743296	0.406279	0.71385
Clip3	0.231349	6.11268	5.04151	0.0453416	0.269404
H2-DMb1	0.231314	0.247764	0.440824	0.519854	0.788441
Apex1	0.231254	6.52316	4.72405	0.051493	0.287201
Ackr3	0.231223	1.78571	0.790844	0.392122	0.703217
Star	0.23112	2.82171	1.38488	0.263127	0.60521
Polr3e	0.230939	5.5156	6.5662	0.0256625	0.199843
Tbc1d24	0.230913	5.75661	7.8359	0.0166939	0.16291
Cilp2	0.23085	2.19307	0.928037	0.355253	0.679725
Cdk18	0.230842	2.12711	0.961099	0.347145	0.674657
Rnf115	0.230803	5.06577	6.0523	0.0308697	0.221793
Kansl1l	0.230789	5.34161	3.24627	0.0979171	0.388993
Cx3cl1	0.230737	4.02517	3.68342	0.0801825	0.354526
Chrnb1	0.230674	1.41789	1.15934	0.303737	0.641046
Nphp3	0.230533	4.1419	3.10672	0.104576	0.40162
Camk4	0.230457	1.34403	0.599368	0.454488	0.748082
Trim13	0.23041	3.26593	2.53563	0.13848	0.457109
Creld1	0.230376	3.8798	3.09699	0.105061	0.402529
9130401M01Rik	0.230372	5.00855	3.33926	0.0937694	0.381797
Sox12	0.230361	7.17968	8.00661	0.0157972	0.158868
Plk1	0.230217	5.47008	5.58728	0.0367067	0.241631
Spata5l1	0.230168	3.28607	1.29896	0.277655	0.617914
Tmem8	0.230044	3.92647	1.51275	0.243362	0.587323
St6gal1	0.230026	6.41408	13.3529	0.00354913	0.0690782
Rpf1	0.229973	3.88611	4.36506	0.0597105	0.308297
Zcchc9	0.22993	3.08834	2.67115	0.129319	0.441581
Npnt	0.229895	6.11551	7.44554	0.0189824	0.173373
Sh2d4b	0.229872	0.684628	0.48527	0.499925	0.776836
Dhrs7	0.229711	4.27154	4.71807	0.0516183	0.287651
Ogdhl	0.229709	5.91559	7.49511	0.018672	0.171764
Gramd1b	0.229678	5.26728	8.44842	0.0137297	0.147105
Nod1	0.229572	4.67769	3.44247	0.0894168	0.374276
E330013P04Rik	0.229556	4.2744	1.96107	0.187877	0.522905
Avil	0.229528	0.138088	0.134249	0.720739	0.893551
Hvcn1	0.229366	3.5703	4.2098	0.0637527	0.318593
Cep135	0.229152	3.87855	3.0154	0.109238	0.409382
Sh3tc1	0.229147	3.8045	4.45505	0.0575098	0.302264
Mrgpre	0.228841	1.58781	0.849101	0.37579	0.693195
Gphn	0.228823	4.74493	4.23823	0.0629883	0.316084
Nr2c2ap	0.228818	3.14245	2.46054	0.143909	0.465232
Dnajc12	0.228686	2.37084	1.98505	0.1854	0.518481
Zc3hav1	0.22856	6.18739	2.99468	0.110332	0.411074
Gm20939	0.228417	2.55305	2.03861	0.180017	0.512866
Adad2	0.228343	3.50756	0.694931	0.421521	0.724905
Unc93b1	0.22833	2.91856	2.73789	0.125087	0.434905
P4htm	0.228301	1.87913	1.34669	0.269452	0.610898
Tsku	0.228282	4.06691	3.4525	0.0890072	0.373921
Pkp4	0.22828	6.07592	6.30226	0.0281931	0.210605
Vamp2	0.228249	4.32727	3.21776	0.099234	0.392205
Adam19	0.228214	6.52291	7.63374	0.0178353	0.168909
A630001G21Rik	0.228159	0.138769	0.408125	0.535477	0.795601
Zbtb25	0.227854	4.12935	2.88847	0.116156	0.420376
Asxl3	0.227749	5.30826	2.93181	0.113734	0.417291
Mir7-1	0.227635	0.0878569	0.220844	0.64721	0.854649
Pcyox1	0.227604	7.04593	7.54014	0.0183952	0.170675
Dph5	0.227539	2.10445	1.33273	0.271816	0.613211
Cmklr1	0.227446	2.758	2.32627	0.154307	0.481038
Naa20	0.227229	4.08711	3.41249	0.090655	0.376394
Pvr	0.227016	3.70306	3.88129	0.0734607	0.339981
Impg2	0.227009	0.406049	0.319318	0.582906	0.822837
Ptprv	0.226997	5.58863	8.4496	0.0137246	0.147105
Fam131b	0.226897	0.539542	0.487768	0.498846	0.776185
Mill2	0.226826	0.422542	0.524484	0.483452	0.765914
Sik1	0.226718	6.33864	6.98772	0.0221604	0.186891
Impact	0.226676	5.15837	4.75322	0.0508874	0.285789
Arhgap6	0.226559	2.42843	0.961479	0.347053	0.674648
Fbxw17	0.226532	4.46246	3.96141	0.0709357	0.333214
Syne1	0.226521	6.26426	3.77034	0.0771408	0.34868
Arxes1	0.226502	3.48596	3.32685	0.0943105	0.382227
Zfp423	0.226434	5.71091	4.07448	0.0675499	0.326885
Nucks1	0.226303	7.96173	10.7907	0.00690038	0.102384
Fibin	0.2263	0.105755	0.27794	0.608105	0.836064
Zfp386	0.226296	4.51992	3.91666	0.0723327	0.336527
Leng9	0.226233	1.90964	1.21625	0.292709	0.630405
Picalm	0.225937	7.03701	6.57521	0.025581	0.199543
Snx6	0.225937	6.5617	8.12691	0.0151996	0.155108
Ociad1	0.225903	6.3041	8.94378	0.0117818	0.13605
Sfxn1	0.225864	5.46336	5.88207	0.0328674	0.227329
Dlk1	0.225843	8.17859	1.77403	0.208757	0.54692
Fam187b	0.225702	1.00046	0.783547	0.394245	0.704023
Sdhaf3	0.225572	1.56637	0.773928	0.39707	0.706297
Fzd4	0.225527	4.46689	4.36256	0.059773	0.308507
Ppid	0.225496	4.98745	6.7258	0.0242637	0.194575
Mapk1	0.225203	7.23123	7.47754	0.0187813	0.172204
Gpm6b	0.225182	4.87376	2.33218	0.153829	0.480731
Slc4a1	0.22516	7.03315	0.323455	0.580508	0.821513
Poli	0.225145	3.86839	4.32091	0.0608275	0.311021
Tmem74	0.225105	1.15384	0.857393	0.37355	0.692431
Farp1	0.225053	7.41106	8.36768	0.0140823	0.148962
Mhrt	0.225039	1.3328	0.703077	0.418891	0.723231
Snhg7	0.225023	2.26235	1.03487	0.330005	0.662027
Dlg3	0.224999	5.36819	3.87775	0.0735747	0.340063
Mbnl1	0.224914	6.22219	9.33939	0.0104585	0.127886
Rnf135	0.224803	3.01229	2.23652	0.161793	0.490558
Adcy4	0.224753	2.7388	2.53662	0.13841	0.457109
Cnp	0.224714	3.98843	3.98279	0.07028	0.331652
Krt14	0.224506	1.69164	0.754466	0.402883	0.711079
Stn1	0.224402	4.26078	3.55992	0.0847613	0.364693
Gm15612	0.224386	1.32501	0.703958	0.418608	0.722831
A930033H14Rik	0.224333	1.5757	0.33645	0.573109	0.817416
Socs3	0.224242	3.87973	2.42263	0.146752	0.469043
Hoxd9	0.22418	5.47998	2.75498	0.124031	0.433003
Bche	0.224173	4.13196	2.99918	0.110093	0.410891
Cln3	0.224164	4.70274	3.67677	0.0804212	0.354591
Tmem167	0.224071	5.67987	7.7693	0.0170601	0.165047
Snx18	0.224005	6.37994	6.73954	0.0241476	0.193987
Ier5l	0.223981	4.49297	5.97078	0.0318076	0.224471
Prrg1	0.223972	3.43423	2.28976	0.157298	0.485002
Plpp2	0.223785	3.59522	1.80364	0.205256	0.543076
Nceh1	0.223665	3.48228	2.23417	0.161995	0.490923
Pcdhga11	0.223455	2.59333	1.78963	0.206903	0.544169
Sppl2a	0.223418	5.52825	5.93974	0.0321738	0.225489
Pcdhb20	0.223218	2.23469	0.735616	0.408641	0.715958
Ccng1	0.223167	5.16855	5.66824	0.035601	0.236965
Cxxc5	0.223131	6.31576	8.31698	0.0143093	0.150329
Il13ra2	0.223127	0.231616	0.309324	0.588786	0.826208
Bcl9	0.223026	6.96514	7.58547	0.0181215	0.169937
Dzip1	0.222943	5.639	9.91475	0.00883502	0.116341
Meis2	0.222871	5.57814	6.34848	0.0277291	0.20907
Gm38426	0.222856	1.18807	0.692838	0.422201	0.725395
D930048N14Rik	0.222823	1.69498	0.933705	0.353843	0.678777
Cbx3	0.222811	5.51188	2.47769	0.142646	0.463903
Sptbn4	0.222752	0.0688458	0.280709	0.606345	0.835152
Slc44a3	0.22275	1.05351	0.58413	0.460139	0.751117
Cdh6	0.222662	4.59602	3.32045	0.0945909	0.382272
Chp1	0.222605	6.02418	8.54456	0.0133234	0.145178
Thumpd3	0.222517	4.56932	5.41446	0.0392082	0.250347
Dglucy	0.222442	2.22147	1.03853	0.329186	0.661324
Tug1	0.222322	7.46158	7.70973	0.0173958	0.166647
Mamstr	0.22232	2.81987	1.06419	0.323533	0.65653
Lpp	0.222318	7.47437	5.81352	0.0337155	0.23111
Basp1	0.222179	5.16684	6.04532	0.0309486	0.221796
Mfap3l	0.221938	3.05945	1.9137	0.192897	0.52965
Npbwr1	0.22192	0.632647	0.322028	0.581333	0.821963
Nudt13	0.221861	2.97651	1.89172	0.195286	0.532033
Fam110b	0.221821	4.54232	4.64691	0.0531371	0.291985
Ubr1	0.221797	5.75725	5.19348	0.042712	0.2608
Cables1	0.221731	4.5347	4.3724	0.0595273	0.307855
Mapk1ip1l	0.221617	6.96438	9.76236	0.00923403	0.119445
Trim65	0.22149	2.70696	2.30598	0.15596	0.48315
Tmem204	0.221398	2.84901	2.30743	0.155841	0.482991
Ccs	0.221381	3.9043	2.03196	0.180674	0.513184
Drg2	0.221052	5.19691	3.92958	0.071926	0.33581
Zc4h2	0.220875	3.52275	2.76398	0.123479	0.432255
Atxn7l1	0.220772	3.93675	3.28798	0.0960296	0.385074
Gli1	0.220575	2.33725	1.18942	0.297838	0.635251
Nav1	0.22047	6.98279	6.32743	0.0279393	0.209485
Rdh5	0.220438	0.357247	0.468289	0.507373	0.781317
Slc38a1	0.220404	6.80914	9.45993	0.0100909	0.125964
Shisa8	0.220355	2.49047	1.79558	0.206201	0.543707
Bahcc1	0.220347	7.72191	8.3909	0.0139798	0.148323
Slc2a1	0.220325	6.11464	2.72689	0.125772	0.435241
Impad1	0.220207	6.74851	6.1003	0.0303328	0.220178
Brwd3	0.220154	5.68661	4.56631	0.0549231	0.29569
Skp2	0.220088	5.4723	4.84079	0.0491203	0.280903
Tspan5	0.220074	6.38634	6.33905	0.027823	0.209193
Hadha	0.219823	8.14265	7.01447	0.0219581	0.186011
Ank1	0.219771	5.29911	0.478004	0.503088	0.778984
Rwdd4a	0.219705	4.46534	4.65634	0.0529328	0.29143
Slitrk2	0.219658	1.5116	0.56866	0.465998	0.75444
Parp8	0.219559	4.86129	4.85388	0.0488625	0.280066
Atp7b	0.219531	3.24037	0.744925	0.405781	0.713606
H2ac21	0.219449	2.86457	1.41808	0.257791	0.601084
Extl2	0.219407	4.28898	3.93509	0.0717535	0.33581
Zfp266	0.219214	7.31535	7.85801	0.0165745	0.162193
Ddx3x	0.219107	8.30983	8.3218	0.0142875	0.150272
Acot6	0.219086	1.70182	0.743214	0.406304	0.71385
Ss18	0.21893	5.74034	9.62601	0.00960923	0.122097
Hap1	0.21879	2.4673	0.977434	0.343239	0.671564
Bend3	0.218771	5.58555	3.96876	0.0707097	0.33268
Fads6	0.218716	2.85472	2.24935	0.160695	0.489482
Ldlrap1	0.218457	4.50145	3.484	0.0877355	0.371671
Zfp747	0.218422	3.23277	2.94837	0.112826	0.415578
Epha10	0.218324	0.648307	0.460258	0.510965	0.78372
Icosl	0.218218	1.98909	1.16868	0.301887	0.639262
Ucp2	0.218156	7.14116	6.96188	0.0223579	0.187435
Tmem120a	0.218031	4.20181	2.23467	0.161952	0.490923
Trim33	0.217995	7.00871	9.04312	0.0114317	0.133981
Usp22	0.217927	8.18667	10.4505	0.00758535	0.107433
Atxn1	0.217881	4.78482	2.26935	0.159002	0.486721
Mocs3	0.217854	3.3064	2.00598	0.183271	0.516204
Diaph1	0.217824	6.56914	5.85848	0.0331564	0.228431
Septin6	0.217769	4.98143	4.95185	0.0469845	0.274647
Mif	0.21776	6.38445	5.33049	0.0404973	0.254434
Ak3	0.217524	5.72874	8.44603	0.01374	0.147105
Xist	0.217495	9.60867	3.18036	0.100995	0.395051
Shmt1	0.217479	4.84584	3.10128	0.104847	0.402144
Ubxn8	0.217464	3.87769	3.30861	0.0951123	0.382615
Ifitm2	0.217422	6.60393	3.52535	0.0860999	0.367612
Snca	0.217358	3.30355	0.782488	0.394554	0.704178
Drp2	0.217193	5.92374	3.33222	0.0940761	0.381797
Sox5	0.217184	5.50246	2.3973	0.148692	0.472582
Usf1	0.217164	5.88287	5.90138	0.0326331	0.227288
Tulp2	0.217135	4.63018	1.67228	0.221403	0.562011
Alkbh8	0.217132	4.55142	3.30848	0.0951182	0.382615
Got2	0.217055	7.0522	4.47748	0.0569766	0.30082
Tubb2b	0.217048	5.04049	3.355	0.0930891	0.380736
Slc7a2	0.216872	7.14957	11.7838	0.00528167	0.0877852
Calu	0.216775	8.39288	9.21569	0.0108524	0.130109
Mtx3	0.216676	4.38805	3.40449	0.0909889	0.376735
Meak7	0.216648	4.4269	4.2079	0.0638044	0.318593
Klhl13	0.216555	6.78214	7.30578	0.0198913	0.177271
Cenpu	0.216552	2.61099	1.75995	0.210449	0.548816
Zfhx3	0.21643	7.39926	7.72628	0.0173017	0.166335
Ablim1	0.216406	6.21573	5.49377	0.0380355	0.246541
Rdh11	0.216377	4.54038	4.14972	0.0654057	0.321538
4933431E20Rik	0.216276	3.49795	2.73943	0.124991	0.434848
Mzt1	0.216268	4.68033	3.96523	0.0708181	0.332849
D330023K18Rik	0.216246	0.991086	0.327157	0.578381	0.820335
Tmcc2	0.21622	5.90002	0.725307	0.411844	0.717409
Gm4425	0.216152	1.03709	0.476485	0.503753	0.779436
Rgs6	0.216118	1.74866	0.922826	0.356556	0.680282
Tigd2	0.216069	3.87354	2.11168	0.172996	0.504368
Hexa	0.215995	5.77811	5.55367	0.0371778	0.243216
Gpr137b-ps	0.215932	4.49725	3.85573	0.0742893	0.341543
Cdca7	0.21579	5.85558	3.46718	0.0884115	0.372885
Adam8	0.215718	3.12334	2.42739	0.146392	0.468654
Pprc1	0.215701	6.78566	8.20974	0.0148037	0.15259
2900026A02Rik	0.215443	6.06454	7.91929	0.0162485	0.1607
Pnpla8	0.21541	5.87858	3.63272	0.0820248	0.359227
Slc25a5	0.215407	6.98019	4.59058	0.0543777	0.294811
A430033K04Rik	0.215338	3.96231	4.16013	0.0651155	0.321192
Lin7c	0.215312	5.62079	7.03468	0.0218067	0.185594
Npffr1	0.215259	0.421823	0.327728	0.578054	0.820212
Nnat	0.215254	6.14596	3.28221	0.0962877	0.385561
Nap1l1	0.215184	7.8054	10.5874	0.00730035	0.105085
Nuak2	0.21514	3.4051	2.42619	0.146483	0.468654
Ctse	0.214906	0.79147	0.386164	0.54648	0.80288
Slc25a15	0.214874	4.07895	3.44321	0.0893863	0.374276
Gpx4	0.214638	7.14208	7.38835	0.0193482	0.174524
Shank2	0.214524	3.82026	3.08207	0.10581	0.404212
Nqo1	0.214492	2.64266	1.32618	0.272935	0.61455
Pitpnc1	0.2144	5.2214	4.41073	0.0585812	0.305484
Aldh1a7	0.21421	5.15303	3.83331	0.0750253	0.343728
Sorcs1	0.213944	2.26719	1.00578	0.336614	0.666006
Slc39a11	0.213875	4.32333	4.24246	0.0628754	0.316021
Nyap1	0.213844	3.46867	0.836543	0.379222	0.695412
Elf3	0.213726	2.67312	0.732156	0.409711	0.716285
Nle1	0.213639	3.52688	2.45077	0.144635	0.466716
Gm4737	0.21361	0.164483	0.379593	0.549858	0.804546
Scarf1	0.213603	2.79356	2.07921	0.176072	0.508193
Grin2b	0.213549	0.60475	0.379697	0.549804	0.804546
Il1rap	0.213446	3.30502	1.46423	0.250616	0.593661
Il6st	0.213349	7.82866	6.88228	0.0229799	0.18956
Dusp5	0.213166	4.77019	4.23922	0.0629618	0.316063
Alpk1	0.213102	2.74723	2.16398	0.168185	0.498523
9430038I01Rik	0.212937	2.70522	1.68883	0.219278	0.559801
Soat1	0.212931	7.89046	10.6825	0.00711002	0.103867
Pcdhga3	0.212858	3.15141	1.32122	0.273787	0.615389
Arxes2	0.212854	4.82629	3.78454	0.0766577	0.347484
Azin1	0.212809	6.16104	5.88202	0.032868	0.227329
Plbd1	0.212639	2.70391	1.48008	0.248215	0.59105
B230217C12Rik	0.212587	2.39438	1.22084	0.291844	0.629906
Sinhcaf	0.212372	5.41943	5.25377	0.0417199	0.258505
Tle5	0.212345	8.96611	7.21124	0.0205356	0.180322
Spry4	0.212051	3.61866	3.02437	0.108769	0.40808
Ksr2	0.212049	3.004	0.468593	0.507237	0.781315
Atrx	0.212033	7.71314	8.45788	0.013689	0.147105
Gna13	0.211707	6.40679	6.83744	0.0233393	0.191221
Arsk	0.211681	3.43813	2.0971	0.174368	0.506022
Pdss1	0.211614	2.77802	1.3026	0.277018	0.617914
Fzd7	0.211557	6.2766	7.68954	0.0175113	0.167115
Sox11	0.211383	6.83373	6.31463	0.028068	0.210227
Slc48a1	0.211345	4.98451	5.04585	0.0452637	0.269395
Zfp933	0.211286	3.86457	2.76337	0.123517	0.432277
Smarcc1	0.211274	8.4355	9.01077	0.0115443	0.13463
Insm1	0.211236	2.3111	0.995137	0.339079	0.668634
Myorg	0.211221	3.02597	2.60615	0.133614	0.448805
Frk	0.211118	3.10123	1.85319	0.199567	0.537703
Pknox2	0.211102	5.35059	4.62466	0.053623	0.292831
Chm	0.21106	4.82126	2.33041	0.153972	0.480821
Tomm40	0.211028	5.80475	2.7309	0.125521	0.435241
Rhox9	0.210994	4.3755	1.21348	0.293233	0.630956
Cyp4f14	0.210887	1.06829	0.521595	0.484633	0.76681
Trerf1	0.210873	6.34919	6.08728	0.0304774	0.22058
Aspm	0.210872	6.19331	6.01164	0.0313333	0.222795
Prdm10	0.210725	4.50489	4.81251	0.0496826	0.282739
Lrrn1	0.210676	7.75626	3.44937	0.0891345	0.374116
Tnfrsf21	0.210506	4.66777	5.43811	0.038854	0.249112
Btbd11	0.2105	4.55572	2.24796	0.160814	0.489482
Acads	0.210485	5.80176	3.17459	0.10127	0.395361
Utp4	0.210478	5.95144	4.65963	0.0528617	0.291152
Tec	0.210477	1.72319	1.05222	0.326153	0.659078
Nsg1	0.210372	5.34147	3.14837	0.102532	0.397479
Lima1	0.210225	6.47726	7.55431	0.0183091	0.170399
Smim10l1	0.210218	5.63019	4.91192	0.0477392	0.277095
Gm15545	0.210101	1.22527	0.431824	0.524068	0.790021
Pycr2	0.210038	4.49128	1.74263	0.212555	0.550686
Tigd5	0.209954	3.2296	1.84383	0.200626	0.53872
Cdc23	0.209869	6.5267	9.43355	0.0101701	0.126114
Zglp1	0.209821	2.95086	1.06916	0.322453	0.656018
Armc9	0.209758	4.5302	3.71195	0.0791682	0.353191
Cfap20	0.209562	5.24562	7.422	0.0191319	0.173981
Nenf	0.209441	5.30882	1.38435	0.263213	0.60521
Ppan	0.209374	5.20529	3.99353	0.0699533	0.331378
Inpp4b	0.209318	3.37615	1.73511	0.213478	0.55162
Slc7a5	0.209228	6.50054	6.46014	0.0266454	0.204619
Rif1	0.209118	7.67033	6.36674	0.0275484	0.208661
6030443J06Rik	0.209044	0.908855	0.605489	0.452251	0.746574
Capn1	0.208997	5.55492	6.20088	0.0292438	0.214633
Ndufa4l2	0.208929	1.07299	0.431683	0.524134	0.790021
C1qb	0.208878	3.1045	1.2306	0.290017	0.629053
Hk1	0.208874	6.16681	5.9338	0.0322444	0.225692
Ankrd9	0.208849	2.88205	1.02801	0.331546	0.663609
Slc26a6	0.20859	2.54466	1.13711	0.308205	0.645022
Slc25a44	0.208491	4.96024	6.36968	0.0275194	0.208553
Arap2	0.208481	3.71593	1.64892	0.224448	0.564659
Cdkal1	0.208452	4.15417	2.96805	0.111757	0.413587
Pcyt2	0.208428	4.7611	2.42735	0.146395	0.468654
Camk1g	0.208408	3.4029	2.84208	0.11882	0.42491
Pbx1	0.208258	7.94163	7.20422	0.0205844	0.180414
Capn5	0.208241	4.21492	3.2978	0.0955914	0.38408
Iglon5	0.20822	1.0655	0.460978	0.510641	0.783479
Pon3	0.208195	3.79292	2.72848	0.125672	0.435241
Tmem97	0.208148	4.95628	3.17158	0.101414	0.395361
Washc5	0.207975	6.44402	7.17113	0.0208164	0.180994
Fbxo27	0.207947	2.13699	0.655863	0.434511	0.73401
Dennd6a	0.207942	5.57071	4.38891	0.0591174	0.307258
4833439L19Rik	0.207926	6.19207	5.77215	0.0342399	0.232576
Pcdhb19	0.207869	2.69595	1.05244	0.326104	0.659073
Cpt1a	0.207868	7.04015	4.97231	0.0466032	0.27339
Prmt5	0.207823	6.43057	6.98893	0.0221512	0.186891
Crppa	0.207777	3.10187	1.94397	0.189669	0.524874
Hmgn5	0.207657	1.73402	0.923387	0.356416	0.680282
Cd46	0.207446	0.315368	0.265388	0.616229	0.839021
Myo1e	0.207306	4.64874	4.9506	0.0470079	0.27467
Clba1	0.207301	2.423	1.04478	0.327796	0.66013
Gas2l3	0.20726	3.92299	2.58213	0.135248	0.45139
Gm14139	0.207031	1.40401	0.466093	0.50835	0.782293
Fmo1	0.207027	1.94397	0.460653	0.510787	0.783532
Tmem130	0.207011	2.01253	1.03951	0.328968	0.661074
Dtx3l	0.207005	3.58431	2.64845	0.130799	0.444267
Zfp677	0.20692	2.65493	1.02463	0.332309	0.664006
Col17a1	0.206813	0.855936	0.423149	0.528191	0.792336
Tfap4	0.206756	3.96191	2.06493	0.177447	0.510088
Spint1	0.206748	1.86118	0.563747	0.467885	0.755144
Gng10	0.206726	3.89862	3.66125	0.0809818	0.356103
Kat2a	0.206551	6.80972	7.8475	0.0166311	0.162522
Kcnip1	0.206517	3.45902	0.9016	0.36194	0.684255
Car15	0.206441	1.0941	0.612896	0.449568	0.744847
Hpgds	0.206357	0.148387	0.175982	0.682602	0.87264
Filip1l	0.206175	3.96764	2.03993	0.179887	0.512599
Sh3bp4	0.20616	5.20358	4.7047	0.0518996	0.288442
Abcd4	0.206155	3.9027	4.00727	0.0695383	0.330649
Zkscan8	0.206152	5.97483	3.26199	0.0972003	0.387369
Tbl1x	0.206094	6.98509	6.94947	0.0224536	0.187435
Acss1	0.205974	4.98758	3.80987	0.0758044	0.345614
Rhobtb3	0.205929	6.42331	9.00477	0.0115653	0.134764
Tab2	0.205887	7.03107	8.53266	0.0133729	0.14555
Ly86	0.20585	0.356349	0.329849	0.576843	0.819402
Cmtm7	0.205847	4.27954	1.64368	0.225139	0.565192
Gm3704	0.205817	0.89417	0.29098	0.599912	0.83214
Cav2	0.205611	1.84066	1.10681	0.314445	0.64994
Gmfb	0.205561	6.13103	6.37987	0.0274192	0.208267
Utp25	0.205539	4.71471	4.85379	0.0488643	0.280066
Ptp4a3	0.205483	5.38866	5.32776	0.04054	0.254588
Lypd6	0.205271	5.23526	3.44825	0.0891801	0.374196
Prr14	0.205093	4.38973	2.63565	0.131643	0.44528
Ppp2r2b	0.205038	3.22314	1.84221	0.200809	0.538779
Trim25	0.204987	6.14755	6.82128	0.0234705	0.191662
Dhcr7	0.204932	5.66565	4.80533	0.0498268	0.283005
Nebl	0.204725	1.37674	0.615834	0.448511	0.743882
Clmn	0.204702	5.16602	1.44297	0.253887	0.597697
Ccdc30	0.204676	2.85274	1.21962	0.292074	0.629943
Dpp7	0.204675	3.14871	1.98729	0.18517	0.518089
4833438C02Rik	0.204433	1.64514	0.422956	0.528283	0.792336
Abhd14b	0.204333	3.22403	1.27727	0.281496	0.621919
Tctn3	0.204234	3.55957	2.01692	0.182172	0.515392
Fam81a	0.204221	2.82777	1.521	0.242156	0.58601
9430083A17Rik	0.203951	1.15209	0.50929	0.489719	0.769996
Slc1a5	0.203924	4.10188	2.84213	0.118817	0.42491
Pip4k2b	0.203829	6.69314	6.50236	0.0262487	0.202292
Ttc22	0.203782	1.09613	0.352113	0.564442	0.813404
Casd1	0.203742	5.62315	4.96988	0.0466484	0.27339
Hemgn	0.20372	3.92745	0.188761	0.672014	0.868547
Bmf	0.203667	5.93872	6.2099	0.0291485	0.214455
Pdgfa	0.203617	5.09921	5.15484	0.0433628	0.262734
Gcnt1	0.20358	2.35451	1.06441	0.323485	0.65653
Bcl2l11	0.203566	4.97395	5.36138	0.0400171	0.252654
Tspyl4	0.203543	3.05595	1.80795	0.204753	0.542686
4930513N10Rik	0.203512	3.25753	2.27918	0.158178	0.486391
Aqr	0.203401	6.44707	7.19442	0.0206527	0.180695
Galnt10	0.203315	5.17822	5.02577	0.0456249	0.270056
Vma21	0.203281	4.37691	1.46226	0.250916	0.593823
Zfp524	0.203123	2.20824	1.05492	0.325558	0.658352
Usp26	0.203031	2.88444	0.797453	0.390215	0.702182
Nrip1	0.202966	6.8669	7.35494	0.0195658	0.175408
Pim1	0.202873	5.8461	4.06204	0.0679128	0.327589
Rlim	0.202817	8.09515	4.64742	0.0531259	0.291985
Ubxn2b	0.202784	4.37009	1.75237	0.211368	0.549487
Klf6	0.202784	5.1877	5.56084	0.0370768	0.242941
Rad21	0.202626	7.60885	8.37897	0.0140324	0.148712
Irf5	0.202607	4.40893	2.44544	0.145034	0.466986
Ccdc189	0.202568	2.31842	1.01743	0.333944	0.664919
Atf7ip	0.202565	7.4889	9.94806	0.00875055	0.115834
Mtif2	0.202555	5.14023	2.73521	0.125253	0.435241
Sall1	0.202551	2.61001	1.1162	0.312493	0.648127
[truncated: 12,113 more rows]
